# Supplementary material for: From sea salt to seawater: a novel approach for the production of water CRMs﻿
Source: Anal Bioanal Chem. 2022 May 12;414(16):4745–56. doi: 10.1007/s00216-022-04098-0 (PMC9174130; doi:10.1007/s00216-022-04098-0)
Supplement: Supplementary file 2 — Supplementary file2 (XLSM 651 KB) [file 216_2022_4098_MOESM2_ESM.xlsm]

## Sheet: WEIGHTS
Data from SeaSaltCRMs\CRM_SALT-1_Third_attempt\20180510_Bottling_day_4																		Beginning and end bottle from labook during bottling							How long it took to feel each individual unit																Distribution of the SALT-1 masses
																									Sorted
Units	Date	Time	Mass		Bottle	Ref weight	Date	Time	Mass	Certified	abs(diff)		Balance performance verification performed against					Units	Day	Date	Bottle	Δ Time	Δ Time unit		Δ Time unit																Mass					Bin	Frequency
SALT0001	2018-05-07	09:12:33	4.057		Bottle 1 beginning	1	2018-05-07	09:07:01	1	1	4.7e-06		Weights series 4000015195 NRC report MS-2014-0014					SALT0001	1	2018-05-07	1	0	0		0		mean	2.0522		Bin	Frequency										4.057		mean	4.06685		4.0378	1
SALT0002	2018-05-07	09:15:00	4.0706			20	2018-05-07	09:07:24	20	20	3e-05		Weights	Mass	Uncertainty			SALT0002	1	2018-05-07	1	2.45	2.45		0		stdev	1.2368		0.116667	1										4.0706		stdev	0.0155826		4.04152	2
SALT0003	2018-05-07	09:17:09	4.0694			50.0001	2018-05-07	09:07:49	50.0001	50.0001	3.6e-05		1	1	3.5e-06			SALT0003	1	2018-05-07	1	4.6	2.15		0		RSD	0.60267		0.693333	61										4.0694		RSD	0.00383163		4.04525	5
SALT0004	2018-05-07	09:19:56	4.0643		Bottle 1 end	1	2018-05-07	10:14:58	0.9999	1	0.0001047		20	20	2e-05			SALT0004	1	2018-05-07	1	7.38333	2.78333		0		min	0.116667		1.27	86										4.0643		min	4.0378		4.04897	14
SALT0005	2018-05-07	09:22:02	4.0659			20	2018-05-07	10:15:39	20.0001	20	7e-05		50	50.0001	2.5e-05			SALT0005	1	2018-05-07	1	9.48333	2.1		0		max	11.65		1.84667	159										4.0659		max	4.1309		4.0527	41
SALT0006	2018-05-07	09:24:34	4.1074			50.0001	2018-05-07	10:15:59	50.0001	50.0001	3.6e-05		Balance XPE 205 Mettler-Toledo					SALT0006	1	2018-05-07	1	12.0167	2.53333		0		bins	20		2.42333	323										4.1074		bins	25		4.05642	153
SALT0007	2018-05-07	09:27:12	4.0676		Bottle 2 beginning	1	2018-05-07	10:22:48	1	1	4.7e-06		Performance verification pass if abs(diff) <= 0.0002 g					SALT0007	1	2018-05-07	1	14.65	2.63333		0		Intervals	0.576667		3	109										4.0676		Intervals	0.003724		4.06014	170
SALT0008	2018-05-07	09:29:44	4.0661			20	2018-05-07	10:23:32	20	20	3e-05							SALT0008	1	2018-05-07	1	17.1833	2.53333		0					3.57667	32										4.0661					4.06387	123
SALT0009	2018-05-07	09:31:58	4.0905			50.0001	2018-05-07	10:23:53	50.0001	50.0001	3.6e-05		Quantos parameters:					SALT0009	1	2018-05-07	1	19.4167	2.23333		0		1	0.116667		4.15333	14										4.0905		1	4.0378		4.06759	82
SALT0010	2018-05-07	09:34:08	4.0702		Bottle 2 end	1	2018-05-07	11:28:35	1.0001	1	9.53e-05		Precision: + 5%					SALT0010	1	2018-05-07	1	21.5833	2.16667		0		2	0.693333		4.73	6										4.0702		2	4.04152		4.07132	51
SALT0011	2018-05-07	09:36:31	4.0635			20	2018-05-07	11:28:53	20.0001	20	7e-05		Dispensing: 4.05 g					SALT0011	1	2018-05-07	1	23.9667	2.38333		0		3	1.27		5.30667	4										4.0635		3	4.04525		4.07504	22
SALT0012	2018-05-07	09:38:57	4.068			50.0001	2018-05-07	11:29:10	50	50.0001	6.4e-05		Bottle content: 113 g					SALT0012	1	2018-05-07	1	26.4	2.43333		0		4	1.84667		5.88333	3										4.068		4	4.04897		4.07876	12
SALT0013	2018-05-07	09:41:08	4.0653		Bottle 3 beginning	1	2018-05-07	11:36:52	0.9999	1	0.0001047		Each bottle should deliver 27 units					SALT0013	1	2018-05-07	1	28.5833	2.18333		0		5	2.42333		6.46	1										4.0653		5	4.0527		4.08249	12
SALT0014	2018-05-07	09:43:12	4.0708			20	2018-05-07	11:37:16	19.9999	20	0.00013							SALT0014	1	2018-05-07	1	30.65	2.06667		0		6	3		7.03667	3										4.0708		6	4.05642		4.08621	18
SALT0015	2018-05-07	09:45:41	4.0656			50.0001	2018-05-07	11:37:42	49.9999	50.0001	0.000164		Mean	4.06685				SALT0015	1	2018-05-07	1	33.1333	2.48333		0		7	3.57667		7.61333	2										4.0656		7	4.06014		4.08994	32
SALT0016	2018-05-07	09:47:47	4.0688		Bottle 3 end	1	2018-05-07	12:42:22	1	1	4.7e-06		StDev	0.0155826				SALT0016	1	2018-05-07	1	35.2333	2.1		0		8	4.15333		8.19	0										4.0688		8	4.06387		4.09366	24
SALT0017	2018-05-07	09:50:27	4.0929			20	2018-05-07	12:42:45	20	20	3e-05		RSD	0.00383163				SALT0017	1	2018-05-07	1	37.9	2.66667		0		9	4.73		8.76667	2										4.0929		9	4.06759		4.09738	25
SALT0018	2018-05-07	09:52:57	4.0637			50.0001	2018-05-07	12:42:59	50	50.0001	6.4e-05		min	4.0378				SALT0018	1	2018-05-07	1	40.4	2.5		0		10	5.30667		9.34333	0										4.0637		10	4.07132		4.10111	22
SALT0019	2018-05-07	09:55:47	4.0636		Bottle 4 beginning	1	2018-05-07	12:52:28	1.0001	1	9.53e-05		max	4.1309				SALT0019	1	2018-05-07	1	43.2333	2.83333		0		11	5.88333		9.92	3										4.0636		11	4.07504		4.10483	20
SALT0020	2018-05-07	09:58:10	4.0764			20	2018-05-07	12:52:41	20	20	3e-05		max/min	1.02306				SALT0020	1	2018-05-07	1	45.6167	2.38333		0		12	6.46		10.4967	0										4.0764		12	4.07876		4.10856	11
SALT0021	2018-05-07	10:00:21	4.0618			50.0001	2018-05-07	12:52:54	50.0001	50.0001	3.6e-05							SALT0021	1	2018-05-07	1	47.8	2.18333		0		13	7.03667		11.0733	1										4.0618		13	4.08249		4.11228	7
SALT0022	2018-05-07	10:02:35	4.0662		Bottle 4 end	1	2018-05-07	14:02:33	1	1	4.7e-06							SALT0022	1	2018-05-07	1	50.0333	2.23333		0		14	7.61333		11.65	1										4.0662		14	4.08621		4.116	1
SALT0023	2018-05-07	10:04:52	4.0686			20	2018-05-07	14:02:46	20	20	3e-05							SALT0023	1	2018-05-07	1	52.3167	2.28333		0		15	8.19		12.2267	1										4.0686		15	4.08994		4.11973	0
SALT0024	2018-05-07	10:07:13	4.0625			50.0001	2018-05-07	14:02:58	50	50.0001	6.4e-05							SALT0024	1	2018-05-07	1	54.6667	2.35		0		16	8.76667		More	0										4.0625		16	4.09366		4.12345	0
SALT0025	2018-05-07	10:09:28	4.0585		Bottle 5 beginning	1	2018-05-07	14:12:28	1	1	4.7e-06							SALT0025	1	2018-05-07	1	56.9167	2.25		0		17	9.34333													4.0585		17	4.09738		4.12718	0
SALT0026	2018-05-07	10:11:47	4.0644			20	2018-05-07	14:12:45	20	20	3e-05							SALT0026	1	2018-05-07	1	59.2333	2.31667		0		18	9.92													4.0644		18	4.10111		4.1309	1
SALT0027	2018-05-07	10:13:46	4.0663			50.0001	2018-05-07	14:12:56	50	50.0001	6.4e-05							SALT0027	1	2018-05-07	1	61.2167	1.98333		0		19	10.4967													4.0663		19	4.10483		4.13462	0
SALT0028	2018-05-07	10:27:08	4.0684		Bottle 5 end	1	2018-05-07	15:18:06	1	1	4.7e-06							SALT0028	1	2018-05-07	2	0	0		0		20	11.0733													4.0684		20	4.10856		More	0
SALT0029	2018-05-07	10:29:44	4.0664			20	2018-05-07	15:18:24	20	20	3e-05							SALT0029	1	2018-05-07	2	2.6	2.6		0		21	11.65													4.0664		21	4.11228
SALT0030	2018-05-07	10:31:59	4.0619			50.0001	2018-05-07	15:18:42	50.0001	50.0001	3.6e-05							SALT0030	1	2018-05-07	2	4.85	2.25		0		22	12.2267													4.0619		22	4.116
SALT0031	2018-05-07	10:34:11	4.0689		Bottle 6 beginning	1	2018-05-07	15:26:19	1.0001	1	9.53e-05							SALT0031	1	2018-05-07	2	7.05	2.2		0																4.0689		23	4.11973
SALT0032	2018-05-07	10:36:28	4.0743			20	2018-05-07	15:26:31	20	20	3e-05							SALT0032	1	2018-05-07	2	9.33333	2.28333		0																4.0743		24	4.12345
SALT0033	2018-05-07	10:38:44	4.0615			50.0001	2018-05-07	15:26:44	49.9999	50.0001	0.000164							SALT0033	1	2018-05-07	2	11.6	2.26667		0																4.0615		25	4.12718
SALT0034	2018-05-07	10:40:58	4.067		Bottle 6 end	1	2018-05-07	16:29:22	1.0001	1	9.53e-05							SALT0034	1	2018-05-07	2	13.8333	2.23333		0																4.067		26	4.1309
SALT0035	2018-05-07	10:43:24	4.0637			20	2018-05-07	16:29:34	20	20	3e-05							SALT0035	1	2018-05-07	2	16.2667	2.43333		0																4.0637		27	4.13462
SALT0036	2018-05-07	10:45:36	4.0752			50.0001	2018-05-07	16:29:44	50	50.0001	6.4e-05							SALT0036	1	2018-05-07	2	18.4667	2.2		0																4.0752
SALT0037	2018-05-07	10:47:49	4.0639		Bottle 7 beginning	1	2018-05-07	16:30:53	0.9999	1	0.0001047							SALT0037	1	2018-05-07	2	20.6833	2.21667		0																4.0639
SALT0038	2018-05-07	10:49:49	4.0569			20	2018-05-07	16:31:07	19.9999	20	0.00013							SALT0038	1	2018-05-07	2	22.6833	2		0																4.0569
SALT0039	2018-05-07	10:52:00	4.0632			50.0001	2018-05-07	16:31:21	49.9999	50.0001	0.000164							SALT0039	1	2018-05-07	2	24.8667	2.18333		0.116667																4.0632
SALT0040	2018-05-07	10:54:05	4.0575		Bottle 7 end	1	2018-05-07	17:53:46	1	1	4.7e-06							SALT0040	1	2018-05-07	2	26.95	2.08333		0.116667																4.0575
SALT0041	2018-05-07	10:56:14	4.0641			20	2018-05-07	17:53:59	20	20	3e-05							SALT0041	1	2018-05-07	2	29.1	2.15		0.116667																4.0641
SALT0042	2018-05-07	10:58:26	4.0664			50.0001	2018-05-07	17:54:16	50	50.0001	6.4e-05							SALT0042	1	2018-05-07	2	31.3	2.2		0.116667																4.0664
SALT0043	2018-05-07	11:00:34	4.0612		Bottle 8 beginning	1	2018-05-08	08:29:26	1	1	4.7e-06							SALT0043	1	2018-05-07	2	33.4333	2.13333		0.116667																4.0612
SALT0044	2018-05-07	11:02:47	4.0614			20	2018-05-08	08:29:42	20	20	3e-05							SALT0044	1	2018-05-07	2	35.65	2.21667		0.116667																4.0614
SALT0045	2018-05-07	11:04:57	4.0597			50.0001	2018-05-08	08:29:55	50	50.0001	6.4e-05							SALT0045	1	2018-05-07	2	37.8167	2.16667		0.116667																4.0597
SALT0046	2018-05-07	11:07:09	4.0664		Bottle 8 end	1	2018-05-08	09:47:09	1	1	4.7e-06							SALT0046	1	2018-05-07	2	40.0167	2.2		0.116667																4.0664
SALT0047	2018-05-07	11:09:27	4.0521			20	2018-05-08	09:47:22	20	20	3e-05							SALT0047	1	2018-05-07	2	42.3167	2.3		0.116667																4.0521
SALT0048	2018-05-07	11:11:52	4.0531			50.0001	2018-05-08	09:47:34	50	50.0001	6.4e-05							SALT0048	1	2018-05-07	2	44.7333	2.41667		0.116667																4.0531
SALT0049	2018-05-07	11:14:24	4.0535		Bottle 9 beginning	1	2018-05-08	09:48:55	1	1	4.7e-06							SALT0049	1	2018-05-07	2	47.2667	2.53333		0.116667																4.0535
SALT0050	2018-05-07	11:16:57	4.0686			20	2018-05-08	09:49:07	20	20	3e-05							SALT0050	1	2018-05-07	2	49.8167	2.55		0.116667																4.0686
SALT0051	2018-05-07	11:19:16	4.0585			50.0001	2018-05-08	09:49:17	50.0001	50.0001	3.6e-05							SALT0051	1	2018-05-07	2	52.1333	2.31667		0.133333																4.0585
SALT0052	2018-05-07	11:21:33	4.0608		Bottle 9 end	1	2018-05-08	11:03:32	1	1	4.7e-06							SALT0052	1	2018-05-07	2	54.4167	2.28333		0.133333																4.0608
SALT0053	2018-05-07	11:23:51	4.0646			20	2018-05-08	11:03:50	20.0001	20	7e-05							SALT0053	1	2018-05-07	2	56.7167	2.3		0.133333																4.0646
SALT0054	2018-05-07	11:26:15	4.0829			50.0001	2018-05-08	11:04:02	50	50.0001	6.4e-05							SALT0054	1	2018-05-07	2	59.1167	2.4		0.133333																4.0829
SALT0055	2018-05-07	11:42:22	4.0668		Bottle 10 beginning	1	2018-05-08	11:04:20	1	1	4.7e-06							SALT0055	1	2018-05-07	3	0	0		0.133333																4.0668
SALT0056	2018-05-07	11:44:46	4.0631			20	2018-05-08	11:04:33	20.0001	20	7e-05							SALT0056	1	2018-05-07	3	2.4	2.4		0.133333																4.0631
SALT0057	2018-05-07	11:47:06	4.0776			50.0001	2018-05-08	11:04:52	50.0002	50.0001	0.000136							SALT0057	1	2018-05-07	3	4.73333	2.33333		0.133333																4.0776
SALT0058	2018-05-07	11:49:19	4.0678		Bottle 10 end	1	2018-05-08	12:24:52	1	1	4.7e-06							SALT0058	1	2018-05-07	3	6.95	2.21667		0.133333																4.0678
SALT0059	2018-05-07	11:51:33	4.0752			20	2018-05-08	12:25:06	20	20	3e-05							SALT0059	1	2018-05-07	3	9.18333	2.23333		0.133333																4.0752
SALT0060	2018-05-07	11:53:49	4.0794			50.0001	2018-05-08	12:25:18	50	50.0001	6.4e-05							SALT0060	1	2018-05-07	3	11.45	2.26667		0.133333																4.0794
SALT0061	2018-05-07	11:56:05	4.074		Bottle 11 beginning	1	2018-05-08	12:25:39	1.0002	1	0.0001953							SALT0061	1	2018-05-07	3	13.7167	2.26667		0.133333																4.074
SALT0062	2018-05-07	11:58:34	4.0618			20	2018-05-08	12:25:55	20.0002	20	0.00017							SALT0062	1	2018-05-07	3	16.2	2.48333		0.133333																4.0618
SALT0063	2018-05-07	12:00:44	4.0599			50.0001	2018-05-08	12:26:08	50.0002	50.0001	0.000136							SALT0063	1	2018-05-07	3	18.3667	2.16667		0.133333																4.0599
SALT0064	2018-05-07	12:03:03	4.0614		Bottle 11 end	1	2018-05-08	13:40:04	1	1	4.7e-06							SALT0064	1	2018-05-07	3	20.6833	2.31667		0.133333																4.0614
SALT0065	2018-05-07	12:05:14	4.0588			20	2018-05-08	13:40:20	20	20	3e-05							SALT0065	1	2018-05-07	3	22.8667	2.18333		0.133333																4.0588
SALT0066	2018-05-07	12:07:14	4.0586			50.0001	2018-05-08	13:40:33	50	50.0001	6.4e-05							SALT0066	1	2018-05-07	3	24.8667	2		0.133333																4.0586
SALT0067	2018-05-07	12:09:42	4.065		Bottle 12 beginning	1	2018-05-08	13:42:15	1.0001	1	9.53e-05							SALT0067	1	2018-05-07	3	27.3333	2.46667		0.133333																4.065
SALT0068	2018-05-07	12:12:15	4.0684			20	2018-05-08	13:42:28	20	20	3e-05							SALT0068	1	2018-05-07	3	29.8833	2.55		0.133333																4.0684
SALT0069	2018-05-07	12:14:23	4.074			50.0001	2018-05-08	13:42:39	50	50.0001	6.4e-05							SALT0069	1	2018-05-07	3	32.0167	2.13333		0.133333																4.074
SALT0070	2018-05-07	12:16:40	4.0662		Bottle 12 end	1	2018-05-08	14:49:54	1	1	4.7e-06							SALT0070	1	2018-05-07	3	34.3	2.28333		0.133333																4.0662
SALT0071	2018-05-07	12:18:56	4.0766			20	2018-05-08	14:50:16	20	20	3e-05							SALT0071	1	2018-05-07	3	36.5667	2.26667		0.15																4.0766
SALT0072	2018-05-07	12:21:07	4.0611			50.0001	2018-05-08	14:50:27	50	50.0001	6.4e-05							SALT0072	1	2018-05-07	3	38.75	2.18333		0.15																4.0611
SALT0073	2018-05-07	12:23:37	4.0656		Bottle 13 beginning	1	2018-05-08	14:51:04	1	1	4.7e-06							SALT0073	1	2018-05-07	3	41.25	2.5		0.15																4.0656
SALT0074	2018-05-07	12:25:55	4.0594			20	2018-05-08	14:51:15	20	20	3e-05							SALT0074	1	2018-05-07	3	43.55	2.3		0.15																4.0594
SALT0075	2018-05-07	12:28:28	4.0626			50.0001	2018-05-08	14:50:50	50.0001	50.0001	3.6e-05							SALT0075	1	2018-05-07	3	46.1	2.55		0.15																4.0626
SALT0076	2018-05-07	12:30:45	4.0564		Bottle 13 end	1	2018-05-08	16:18:23	0.9999	1	0.0001047							SALT0076	1	2018-05-07	3	48.3833	2.28333		0.15																4.0564
SALT0077	2018-05-07	12:33:08	4.057			20	2018-05-08	16:18:42	19.9999	20	0.00013							SALT0077	1	2018-05-07	3	50.7667	2.38333		0.15																4.057
SALT0078	2018-05-07	12:36:13	4.0622			50.0001	2018-05-08	16:18:56	50	50.0001	6.4e-05							SALT0078	1	2018-05-07	3	53.85	3.08333		0.166667																4.0622
SALT0079	2018-05-07	12:38:33	4.0613		Bottle 14 beginning	1	2018-05-08	16:25:01	1	1	4.7e-06							SALT0079	1	2018-05-07	3	56.1833	2.33333		0.166667																4.0613
SALT0080	2018-05-07	12:40:50	4.0603			20	2018-05-08	16:25:13	20	20	3e-05							SALT0080	1	2018-05-07	3	58.4667	2.28333		0.166667																4.0603
SALT0081	2018-05-07	12:55:52	4.0627			50.0001	2018-05-08	16:25:24	50.0001	50.0001	3.6e-05							SALT0081	1	2018-05-07	4	0	0		0.166667																4.0627
SALT0082	2018-05-07	12:57:59	4.0557		Bottle 14 end	1	2018-05-08	17:28:05	0.9999	1	0.0001047							SALT0082	1	2018-05-07	4	2.11667	2.11667		0.183333																4.0557
SALT0083	2018-05-07	13:00:34	4.0572			20	2018-05-08	17:28:18	19.9999	20	0.00013							SALT0083	1	2018-05-07	4	4.7	2.58333		0.183333																4.0572
SALT0084	2018-05-07	13:02:44	4.0545			50.0001	2018-05-08	17:28:29	49.9999	50.0001	0.000164							SALT0084	1	2018-05-07	4	6.86667	2.16667		0.183333																4.0545
SALT0085	2018-05-07	13:05:01	4.0707		Bottle 15 beginning	1	2018-05-09	08:39:14	1	1	4.7e-06							SALT0085	1	2018-05-07	4	9.15	2.28333		0.2																4.0707
SALT0086	2018-05-07	13:07:28	4.0579			20	2018-05-09	08:39:27	20	20	3e-05							SALT0086	1	2018-05-07	4	11.6	2.45		0.2																4.0579
SALT0087	2018-05-07	13:09:44	4.0603			50.0001	2018-05-09	08:39:39	50.0001	50.0001	3.6e-05							SALT0087	1	2018-05-07	4	13.8667	2.26667		0.216667																4.0603
SALT0088	2018-05-07	13:11:55	4.0589		Bottle 15 end	1	2018-05-09	10:10:17	0.9999	1	0.0001047							SALT0088	1	2018-05-07	4	16.05	2.18333		0.266667																4.0589
SALT0089	2018-05-07	13:14:21	4.0603			20	2018-05-09	10:10:33	20	20	3e-05							SALT0089	1	2018-05-07	4	18.4833	2.43333		0.283333																4.0603
SALT0090	2018-05-07	13:16:33	4.0547			50.0001	2018-05-09	10:10:53	50.0001	50.0001	3.6e-05							SALT0090	1	2018-05-07	4	20.6833	2.2		0.316667																4.0547
SALT0091	2018-05-07	13:18:49	4.0668		Bottle 16 beginning	1	2018-05-09	10:11:17	1	1	4.7e-06							SALT0091	1	2018-05-07	4	22.95	2.26667		0.366667																4.0668
SALT0092	2018-05-07	13:21:05	4.057			20	2018-05-09	10:11:30	20	20	3e-05							SALT0092	1	2018-05-07	4	25.2167	2.26667		0.366667																4.057
SALT0093	2018-05-07	13:23:21	4.0566			50.0001	2018-05-09	10:10:58	50.0001	50.0001	3.6e-05							SALT0093	1	2018-05-07	4	27.4833	2.26667		0.45																4.0566
SALT0094	2018-05-07	13:26:00	4.0631		Bottle 16 end	1	2018-05-09	10:48:05	1.0001	1	9.53e-05							SALT0094	1	2018-05-07	4	30.1333	2.65		0.516667																4.0631
SALT0095	2018-05-07	13:28:12	4.0616			20	2018-05-09	10:48:23	20	20	3e-05							SALT0095	1	2018-05-07	4	32.3333	2.2		0.616667																4.0616
SALT0096	2018-05-07	13:30:53	4.068			50.0001	2018-05-09	10:48:42	50.0001	50.0001	3.6e-05							SALT0096	1	2018-05-07	4	35.0167	2.68333		0.616667																4.068
SALT0097	2018-05-07	13:33:25	4.0546		Bottle 17 beginning	1	2018-05-09	10:48:10	1.0001	1	9.53e-05							SALT0097	1	2018-05-07	4	37.55	2.53333		0.616667																4.0546
SALT0098	2018-05-07	13:35:54	4.0612			20	2018-05-09	10:48:27	20	20	3e-05							SALT0098	1	2018-05-07	4	40.0333	2.48333		0.616667																4.0612
SALT0099	2018-05-07	13:38:30	4.0645			50.0001	2018-05-09	10:48:37	50.0001	50.0001	3.6e-05							SALT0099	1	2018-05-07	4	42.6333	2.6		0.65																4.0645
SALT0100	2018-05-07	13:41:15	4.0632		Bottle 17 end	1	2018-05-09	11:57:01	0.9999	1	0.0001047							SALT0100	1	2018-05-07	4	45.3833	2.75		0.666667																4.0632
SALT0101	2018-05-07	13:43:48	4.0554			20	2018-05-09	11:57:21	20.0002	20	0.00017							SALT0101	1	2018-05-07	4	47.9333	2.55		0.7																4.0554
SALT0102	2018-05-07	13:46:20	4.0562			50.0001	2018-05-09	11:57:35	50.0002	50.0001	0.000136							SALT0102	1	2018-05-07	4	50.4667	2.53333		0.7																4.0562
SALT0103	2018-05-07	13:48:39	4.0573		Bottle 18 beginning	1	2018-05-09	12:02:58	1	1	4.7e-06							SALT0103	1	2018-05-07	4	52.7833	2.31667		0.716667																4.0573
SALT0104	2018-05-07	13:51:22	4.06			20	2018-05-09	12:03:23	20	20	3e-05							SALT0104	1	2018-05-07	4	55.5	2.71667		0.716667																4.06
SALT0105	2018-05-07	13:53:46	4.0624			50.0001	2018-05-09	12:03:35	50	50.0001	6.4e-05							SALT0105	1	2018-05-07	4	57.9	2.4		0.716667																4.0624
SALT0106	2018-05-07	13:56:18	4.0887		Bottle 18 end	1	2018-05-09	12:57:35	1.0001	1	9.53e-05							SALT0106	1	2018-05-07	4	60.4333	2.53333		0.733333																4.0887
SALT0107	2018-05-07	13:58:45	4.0558			20	2018-05-09	12:57:58	20.0001	20	7e-05							SALT0107	1	2018-05-07	4	62.8833	2.45		0.733333																4.0558
SALT0108	2018-05-07	14:01:10	4.0833			50.0001	2018-05-09	12:58:10	50.0002	50.0001	0.000136							SALT0108	1	2018-05-07	4	65.3	2.41667		0.766667																4.0833
SALT0109	2018-05-07	14:20:07	4.0515		Bottle 19 beginning	1	2018-05-09	12:57:42	1.0002	1	0.0001953							SALT0109	1	2018-05-07	5	0	0		0.783333																4.0515
SALT0110	2018-05-07	14:22:08	4.063			20	2018-05-09	12:57:54	20	20	3e-05							SALT0110	1	2018-05-07	5	2.01667	2.01667		0.783333																4.063
SALT0111	2018-05-07	14:24:05	4.0648			50.0001	2018-05-09	12:58:27	50.0001	50.0001	3.6e-05							SALT0111	1	2018-05-07	5	3.96667	1.95		0.8																4.0648
SALT0112	2018-05-07	14:26:14	4.0618		Bottle 19 end	1	2018-05-09	14:05:10	1	1	4.7e-06							SALT0112	1	2018-05-07	5	6.11667	2.15		0.8																4.0618
SALT0113	2018-05-07	14:28:15	4.0666			20	2018-05-09	14:05:28	20	20	3e-05							SALT0113	1	2018-05-07	5	8.13333	2.01667		0.816667																4.0666
SALT0114	2018-05-07	14:30:15	4.0631			50.0001	2018-05-09	14:05:39	50.0001	50.0001	3.6e-05							SALT0114	1	2018-05-07	5	10.1333	2		0.816667																4.0631
SALT0115	2018-05-07	14:32:34	4.0712		Bottle 20 beginning	1	2018-05-09	14:09:43	1.0001	1	9.53e-05							SALT0115	1	2018-05-07	5	12.45	2.31667		0.883333																4.0712
SALT0116	2018-05-07	14:35:26	4.0722			20	2018-05-09	14:09:55	20	20	3e-05							SALT0116	1	2018-05-07	5	15.3167	2.86667		0.883333																4.0722
SALT0117	2018-05-07	14:37:21	4.0708			50.0001	2018-05-09	14:10:05	50.0001	50.0001	3.6e-05							SALT0117	1	2018-05-07	5	17.2333	1.91667		0.9																4.0708
SALT0118	2018-05-07	14:39:11	4.0642		Bottle 20 end	1	2018-05-09	15:07:19	1	1	4.7e-06							SALT0118	1	2018-05-07	5	19.0667	1.83333		0.9																4.0642
SALT0119	2018-05-07	14:41:13	4.0655			20	2018-05-09	15:07:40	20.0001	20	7e-05							SALT0119	1	2018-05-07	5	21.1	2.03333		0.916667																4.0655
SALT0120	2018-05-07	14:43:04	4.0593			50.0001	2018-05-09	15:07:52	50.0001	50.0001	3.6e-05							SALT0120	1	2018-05-07	5	22.95	1.85		0.916667																4.0593
SALT0121	2018-05-07	14:44:51	4.0656		Bottle 21 beginning	1	2018-05-09	15:07:25	1	1	4.7e-06							SALT0121	1	2018-05-07	5	24.7333	1.78333		0.916667																4.0656
SALT0122	2018-05-07	14:47:00	4.0619			20	2018-05-09	15:07:35	20.0001	20	7e-05							SALT0122	1	2018-05-07	5	26.8833	2.15		0.916667																4.0619
SALT0123	2018-05-07	14:48:54	4.0565			50.0001	2018-05-09	15:07:55	50.0001	50.0001	3.6e-05							SALT0123	1	2018-05-07	5	28.7833	1.9		0.933333																4.0565
SALT0124	2018-05-07	14:50:48	4.0606		Bottle 21 end	1	2018-05-09	15:57:52	1	1	4.7e-06							SALT0124	1	2018-05-07	5	30.6833	1.9		0.933333																4.0606
SALT0125	2018-05-07	14:52:39	4.0608			20	2018-05-09	15:58:16	19.9999	20	0.00013							SALT0125	1	2018-05-07	5	32.5333	1.85		0.933333																4.0608
SALT0126	2018-05-07	14:54:40	4.0605			50.0001	2018-05-09	15:58:27	49.9999	50.0001	0.000164							SALT0126	1	2018-05-07	5	34.55	2.01667		0.966667																4.0605
SALT0127	2018-05-07	14:56:32	4.0729		Bottle 22 beginning	1	2018-05-09	15:58:00	1	1	4.7e-06							SALT0127	1	2018-05-07	5	36.4167	1.86667		0.966667																4.0729
SALT0128	2018-05-07	14:58:26	4.0594			20	2018-05-09	15:58:11	19.9999	20	0.00013							SALT0128	1	2018-05-07	5	38.3167	1.9		0.983333																4.0594
SALT0129	2018-05-07	15:00:20	4.0606			50.0001	2018-05-09	15:58:31	49.9999	50.0001	0.000164							SALT0129	1	2018-05-07	5	40.2167	1.9		0.983333																4.0606
SALT0130	2018-05-07	15:02:19	4.0533		Bottle 22 end	1	2018-05-09	16:43:05	0.9999	1	0.0001047							SALT0130	1	2018-05-07	5	42.2	1.98333		0.983333																4.0533
SALT0131	2018-05-07	15:04:12	4.0668			20	2018-05-09	16:43:22	20	20	3e-05							SALT0131	1	2018-05-07	5	44.0833	1.88333		0.983333																4.0668
SALT0132	2018-05-07	15:06:21	4.0598			50.0001	2018-05-09	16:43:42	50.0001	50.0001	3.6e-05							SALT0132	1	2018-05-07	5	46.2333	2.15		0.983333																4.0598
SALT0133	2018-05-07	15:08:47	4.0645		Bottle 23 beginning	1	2018-05-09	16:43:09	1	1	4.7e-06							SALT0133	1	2018-05-07	5	48.6667	2.43333		1																4.0645
SALT0134	2018-05-07	15:10:54	4.0636			20	2018-05-09	16:43:26	20	20	3e-05							SALT0134	1	2018-05-07	5	50.7833	2.11667		1																4.0636
SALT0135	2018-05-07	15:12:58	4.0686			50.0001	2018-05-09	16:43:36	50	50.0001	6.4e-05							SALT0135	1	2018-05-07	5	52.85	2.06667		1																4.0686
SALT0136	2018-05-07	15:25:03	4.0598		Bottle 23 end	1	2018-05-09	17:35:51	1	1	4.7e-06							SALT0136	1	2018-05-07	6	0	0		1.01667																4.0598
SALT0137	2018-05-07	15:30:29	4.062			20	2018-05-09	17:36:03	20	20	3e-05							SALT0137	1	2018-05-07	6	5.43333	5.43333		1.01667																4.062
SALT0138	2018-05-07	15:32:23	4.0638			50.0001	2018-05-09	17:36:16	50	50.0001	6.4e-05							SALT0138	1	2018-05-07	6	7.33333	1.9		1.01667																4.0638
SALT0139	2018-05-07	15:34:28	4.0603		Bottle 24 beginning	1	2018-05-10	08:31:32	1	1	4.7e-06							SALT0139	1	2018-05-07	6	9.41667	2.08333		1.01667																4.0603
SALT0140	2018-05-07	15:36:18	4.0659			20	2018-05-10	08:31:49	20	20	3e-05							SALT0140	1	2018-05-07	6	11.25	1.83333		1.01667																4.0659
SALT0141	2018-05-07	15:38:19	4.0589			50.0001	2018-05-10	08:32:03	50.0001	50.0001	3.6e-05							SALT0141	1	2018-05-07	6	13.2667	2.01667		1.03333																4.0589
SALT0142	2018-05-07	15:40:09	4.0625		Bottle 24 end	1	2018-05-10	09:36:05	1	1	4.7e-06							SALT0142	1	2018-05-07	6	15.1	1.83333		1.03333																4.0625
SALT0143	2018-05-07	15:42:09	4.0697			20	2018-05-10	09:36:33	20.0001	20	7e-05							SALT0143	1	2018-05-07	6	17.1	2		1.03333																4.0697
SALT0144	2018-05-07	15:44:04	4.0663			50.0001	2018-05-10	09:36:58	50.0001	50.0001	3.6e-05							SALT0144	1	2018-05-07	6	19.0167	1.91667		1.03333																4.0663
SALT0145	2018-05-07	15:46:02	4.0636		Bottle 25 beginning	1	2018-05-10	09:36:11	1	1	4.7e-06							SALT0145	1	2018-05-07	6	20.9833	1.96667		1.03333																4.0636
SALT0146	2018-05-07	15:48:08	4.07			20	2018-05-10	09:36:23	20	20	3e-05							SALT0146	1	2018-05-07	6	23.0833	2.1		1.03333																4.07
SALT0147	2018-05-07	15:50:05	4.0685			50.0001	2018-05-10	09:37:04	50.0001	50.0001	3.6e-05							SALT0147	1	2018-05-07	6	25.0333	1.95		1.03333																4.0685
SALT0148	2018-05-07	15:52:00	4.0832		Bottle 25 end	1	2018-05-10	10:26:24	1	1	4.7e-06							SALT0148	1	2018-05-07	6	26.95	1.91667		1.03333																4.0832
SALT0149	2018-05-07	15:54:00	4.0691			20	2018-05-10	10:26:42	20	20	3e-05							SALT0149	1	2018-05-07	6	28.95	2		1.03333																4.0691
SALT0150	2018-05-07	15:56:01	4.0646			50.0001	2018-05-10	10:26:53	50	50.0001	6.4e-05							SALT0150	1	2018-05-07	6	30.9667	2.01667		1.03333																4.0646
SALT0151	2018-05-07	15:58:10	4.065		Bottle 26 beginning	1	2018-05-10	10:26:27	1	1	4.7e-06							SALT0151	1	2018-05-07	6	33.1167	2.15		1.05																4.065
SALT0152	2018-05-07	16:00:14	4.0602			20	2018-05-10	10:26:38	19.9999	20	0.00013							SALT0152	1	2018-05-07	6	35.1833	2.06667		1.05																4.0602
SALT0153	2018-05-07	16:02:34	4.0684			50.0001	2018-05-10	10:26:59	50	50.0001	6.4e-05							SALT0153	1	2018-05-07	6	37.5167	2.33333		1.05																4.0684
SALT0154	2018-05-07	16:04:59	4.0758		Bottle 26 end	1	2018-05-10	11:24:25	1	1	4.7e-06							SALT0154	1	2018-05-07	6	39.9333	2.41667		1.05																4.0758
SALT0155	2018-05-07	16:07:01	4.0649			20	2018-05-10	11:24:37	20	20	3e-05							SALT0155	1	2018-05-07	6	41.9667	2.03333		1.06667																4.0649
SALT0156	2018-05-07	16:11:00	4.0604			50.0001	2018-05-10	11:24:49	50.0002	50.0001	0.000136							SALT0156	1	2018-05-07	6	45.95	3.98333		1.06667																4.0604
SALT0157	2018-05-07	16:13:19	4.0692		Bottle 27 beginning	1	2018-05-10	11:26:28	1.0001	1	9.53e-05							SALT0157	1	2018-05-07	6	48.2667	2.31667		1.06667																4.0692
SALT0158	2018-05-07	16:15:29	4.0634			20	2018-05-10	11:26:38	20.0001	20	7e-05							SALT0158	1	2018-05-07	6	50.4333	2.16667		1.06667																4.0634
SALT0159	2018-05-07	16:17:31	4.0875			50.0001	2018-05-10	11:26:49	50.0001	50.0001	3.6e-05							SALT0159	1	2018-05-07	6	52.4667	2.03333		1.08333																4.0875
SALT0160	2018-05-07	16:19:51	4.0652		Bottle 27 end	1	2018-05-10	12:30:23	1	1	4.7e-06							SALT0160	1	2018-05-07	6	54.8	2.33333		1.08333																4.0652
SALT0161	2018-05-07	16:24:55	4.0665			20	2018-05-10	12:30:46	20	20	3e-05							SALT0161	1	2018-05-07	6	59.8667	5.06667		1.08333																4.0665
SALT0162	2018-05-07	16:35:59	4.058			50.0001	2018-05-10	12:30:57	49.9999	50.0001	0.000164							SALT0162	1	2018-05-07	7	0	0		1.08333																4.058
SALT0163	2018-05-07	16:38:22	4.0595		Bottle 28 beginning	1	2018-05-10	12:30:30	1	1	4.7e-06							SALT0163	1	2018-05-07	7	2.38333	2.38333		1.08333																4.0595
SALT0164	2018-05-07	16:41:27	4.0849			20	2018-05-10	12:30:41	20	20	3e-05							SALT0164	1	2018-05-07	7	5.46667	3.08333		1.13333																4.0849
SALT0165	2018-05-07	16:44:35	4.0631			50.0001	2018-05-10	12:31:03	49.9999	50.0001	0.000164							SALT0165	1	2018-05-07	7	8.6	3.13333		1.13333																4.0631
SALT0166	2018-05-07	16:46:40	4.0574		Bottle 28 end	1	2018-05-10	13:17:20	1	1	4.7e-06							SALT0166	1	2018-05-07	7	10.6833	2.08333		1.15																4.0574
SALT0167	2018-05-07	16:49:59	4.0664			20	2018-05-10	13:17:32	20	20	3e-05							SALT0167	1	2018-05-07	7	14	3.31667		1.15																4.0664
SALT0168	2018-05-07	16:52:07	4.0717			50.0001	2018-05-10	13:17:44	50.0001	50.0001	3.6e-05							SALT0168	1	2018-05-07	7	16.1333	2.13333		1.15																4.0717
SALT0169	2018-05-07	16:55:45	4.0609		Bottle 29 beginning	1	2018-05-10	13:17:55	1	1	4.7e-06							SALT0169	1	2018-05-07	7	19.7667	3.63333		1.15																4.0609
SALT0170	2018-05-07	16:58:00	4.0612			20	2018-05-10	13:18:09	20	20	3e-05							SALT0170	1	2018-05-07	7	22.0167	2.25		1.18333																4.0612
SALT0171	2018-05-07	17:01:08	4.0587			50.0001	2018-05-10	13:18:20	50.0001	50.0001	3.6e-05							SALT0171	1	2018-05-07	7	25.15	3.13333		1.18333																4.0587
SALT0172	2018-05-07	17:04:01	4.059		Bottle 29 end	1	2018-05-10	13:56:05	1	1	4.7e-06							SALT0172	1	2018-05-07	7	28.0333	2.88333		1.2																4.059
SALT0173	2018-05-07	17:06:47	4.0549			20	2018-05-10	13:56:19	20	20	3e-05							SALT0173	1	2018-05-07	7	30.8	2.76667		1.2																4.0549
SALT0174	2018-05-07	17:09:19	4.0604			50.0001	2018-05-10	13:56:34	50	50.0001	6.4e-05							SALT0174	1	2018-05-07	7	33.3333	2.53333		1.21667																4.0604
SALT0175	2018-05-07	17:19:07	4.0672		Bottle 30 beginning	1	2018-05-10	13:57:16	0.9999	1	0.0001047							SALT0175	1	2018-05-07	7	43.1333	9.8		1.21667																4.0672
SALT0176	2018-05-07	17:21:29	4.0525			20	2018-05-10	13:57:28	19.9999	20	0.00013							SALT0176	1	2018-05-07	7	45.5	2.36667		1.21667																4.0525
SALT0177	2018-05-07	17:26:40	4.0677			50.0001	2018-05-10	13:57:44	50	50.0001	6.4e-05							SALT0177	1	2018-05-07	7	50.6833	5.18333		1.21667																4.0677
SALT0178	2018-05-07	17:28:51	4.0554		Bottle 30 end	1	2018-05-10	14:36:23	1	1	4.7e-06							SALT0178	1	2018-05-07	7	52.8667	2.18333		1.21667																4.0554
SALT0179	2018-05-07	17:31:12	4.0878			20	2018-05-10	14:36:35	20.0001	20	7e-05							SALT0179	1	2018-05-07	7	55.2167	2.35		1.21667																4.0878
SALT0180	2018-05-07	17:33:33	4.0565			50.0001	2018-05-10	14:36:46	50.0001	50.0001	3.6e-05							SALT0180	1	2018-05-07	7	57.5667	2.35		1.23333																4.0565
SALT0181	2018-05-07	17:35:43	4.0689		Bottle 31 beginning	1	2018-05-10	14:37:50	0.9999	1	0.0001047							SALT0181	1	2018-05-07	7	59.7333	2.16667		1.23333																4.0689
SALT0182	2018-05-07	17:38:08	4.0579			20	2018-05-10	14:38:02	19.9999	20	0.00013							SALT0182	1	2018-05-07	7	62.15	2.41667		1.23333																4.0579
SALT0183	2018-05-07	17:40:22	4.0975			50.0001	2018-05-10	14:38:14	49.9999	50.0001	0.000164							SALT0183	1	2018-05-07	7	64.3833	2.23333		1.23333																4.0975
SALT0184	2018-05-07	17:42:45	4.0559		Bottle 31 end	1	2018-05-10	15:15:11	0.9999	1	0.0001047							SALT0184	1	2018-05-07	7	66.7667	2.38333		1.25																4.0559
SALT0185	2018-05-07	17:45:01	4.0827			20	2018-05-10	15:15:38	19.9999	20	0.00013							SALT0185	1	2018-05-07	7	69.0333	2.26667		1.25																4.0827
SALT0186	2018-05-07	17:47:19	4.058			50.0001	2018-05-10	15:15:49	49.9999	50.0001	0.000164							SALT0186	1	2018-05-07	7	71.3333	2.3		1.25																4.058
SALT0187	2018-05-07	17:49:42	4.0628		Bottle 32 beginning	1	2018-05-10	15:15:22	0.9999	1	0.0001047							SALT0187	1	2018-05-07	7	73.7167	2.38333		1.28333																4.0628
SALT0188	2018-05-07	17:51:55	4.0639			20	2018-05-10	15:15:34	19.9999	20	0.00013							SALT0188	1	2018-05-07	7	75.9333	2.21667		1.28333																4.0639
SALT0189	2018-05-08	08:36:25	4.0687			50.0001	2018-05-10	15:16:01	50	50.0001	6.4e-05							SALT0189	2	2018-05-08	8	0	0		1.28333																4.0687
SALT0190	2018-05-08	08:40:16	4.0624		Bottle 32 end	1	2018-05-10	15:56:35	1.0001	1	9.53e-05							SALT0190	2	2018-05-08	8	3.85	3.85		1.28333																4.0624
SALT0191	2018-05-08	08:42:43	4.0585			20	2018-05-10	15:56:47	20.0001	20	7e-05							SALT0191	2	2018-05-08	8	6.3	2.45		1.3																4.0585
SALT0192	2018-05-08	08:46:12	4.0557			50.0001	2018-05-10	15:56:59	50.0001	50.0001	3.6e-05							SALT0192	2	2018-05-08	8	9.78333	3.48333		1.3																4.0557
SALT0193	2018-05-08	08:48:21	4.0606															SALT0193	2	2018-05-08	8	11.9333	2.15		1.3																4.0606
SALT0194	2018-05-08	08:50:16	4.0573		Estimation of the uncertainty on the single mass measurement													SALT0194	2	2018-05-08	8	13.85	1.91667		1.3																4.0573
SALT0195	2018-05-08	08:52:14	4.0566															SALT0195	2	2018-05-08	8	15.8167	1.96667		1.31667																4.0566
SALT0196	2018-05-08	08:54:31	4.0558		Ref weight	uncert	SD	Combined										SALT0196	2	2018-05-08	8	18.1	2.28333		1.31667																4.0558
SALT0197	2018-05-08	08:56:57	4.0575		1	3.5e-06	6.9988e-05	7.00754e-05										SALT0197	2	2018-05-08	8	20.5333	2.43333		1.33333																4.0575
SALT0198	2018-05-08	08:59:29	4.0527		20	2e-05	6.87184e-05	7.15697e-05										SALT0198	2	2018-05-08	8	23.0667	2.53333		1.33333																4.0527
SALT0199	2018-05-08	09:01:44	4.0565		50.0001	2.5e-05	8.50857e-05	8.86825e-05										SALT0199	2	2018-05-08	8	25.3167	2.25		1.33333																4.0565
SALT0200	2018-05-08	09:04:34	4.0703				Median	7.15697e-05										SALT0200	2	2018-05-08	8	28.15	2.83333		1.33333																4.0703
SALT0201	2018-05-08	09:06:38	4.0586				Error Prop	0.000101215										SALT0201	2	2018-05-08	8	30.2167	2.06667		1.35																4.0586
SALT0202	2018-05-08	09:08:47	4.0597				Round	0.0001										SALT0202	2	2018-05-08	8	32.3667	2.15		1.35																4.0597
SALT0203	2018-05-08	09:11:01	4.0594															SALT0203	2	2018-05-08	8	34.6	2.23333		1.35																4.0594
SALT0204	2018-05-08	09:13:15	4.0573															SALT0204	2	2018-05-08	8	36.8333	2.23333		1.35																4.0573
SALT0205	2018-05-08	09:15:51	4.063															SALT0205	2	2018-05-08	8	39.4333	2.6		1.35																4.063
SALT0206	2018-05-08	09:18:25	4.0577															SALT0206	2	2018-05-08	8	42	2.56667		1.35																4.0577
SALT0207	2018-05-08	09:21:08	4.0745															SALT0207	2	2018-05-08	8	44.7167	2.71667		1.36667																4.0745
SALT0208	2018-05-08	09:23:33	4.059															SALT0208	2	2018-05-08	8	47.1333	2.41667		1.36667																4.059
SALT0209	2018-05-08	09:26:33	4.0626															SALT0209	2	2018-05-08	8	50.1333	3		1.36667																4.0626
SALT0210	2018-05-08	09:29:08	4.0613															SALT0210	2	2018-05-08	8	52.7167	2.58333		1.36667																4.0613
SALT0211	2018-05-08	09:32:42	4.0562															SALT0211	2	2018-05-08	8	56.2833	3.56667		1.38333																4.0562
SALT0212	2018-05-08	09:39:48	4.0591															SALT0212	2	2018-05-08	8	63.3833	7.1		1.38333																4.0591
SALT0213	2018-05-08	09:41:58	4.0549															SALT0213	2	2018-05-08	8	65.55	2.16667		1.38333																4.0549
SALT0214	2018-05-08	09:44:19	4.0574															SALT0214	2	2018-05-08	8	67.9	2.35		1.38333																4.0574
SALT0215	2018-05-08	09:46:20	4.0584															SALT0215	2	2018-05-08	8	69.9167	2.01667		1.38333																4.0584
SALT0216	2018-05-08	09:57:32	4.059															SALT0216	2	2018-05-08	9	0	0		1.38333																4.059
SALT0217	2018-05-08	10:00:03	4.0544															SALT0217	2	2018-05-08	9	2.51667	2.51667		1.38333																4.0544
SALT0218	2018-05-08	10:02:18	4.0528															SALT0218	2	2018-05-08	9	4.76667	2.25		1.38333																4.0528
SALT0219	2018-05-08	10:04:33	4.0574															SALT0219	2	2018-05-08	9	7.01667	2.25		1.38333																4.0574
SALT0220	2018-05-08	10:06:41	4.0563															SALT0220	2	2018-05-08	9	9.15	2.13333		1.38333																4.0563
SALT0221	2018-05-08	10:08:49	4.0567															SALT0221	2	2018-05-08	9	11.2833	2.13333		1.38333																4.0567
SALT0222	2018-05-08	10:10:59	4.0552															SALT0222	2	2018-05-08	9	13.45	2.16667		1.38333																4.0552
SALT0223	2018-05-08	10:13:07	4.0538															SALT0223	2	2018-05-08	9	15.5833	2.13333		1.38333																4.0538
SALT0224	2018-05-08	10:15:28	4.059															SALT0224	2	2018-05-08	9	17.9333	2.35		1.4																4.059
SALT0225	2018-05-08	10:17:57	4.0578															SALT0225	2	2018-05-08	9	20.4167	2.48333		1.4																4.0578
SALT0226	2018-05-08	10:20:11	4.0616															SALT0226	2	2018-05-08	9	22.65	2.23333		1.4																4.0616
SALT0227	2018-05-08	10:22:16	4.0527															SALT0227	2	2018-05-08	9	24.7333	2.08333		1.41667																4.0527
SALT0228	2018-05-08	10:24:32	4.0583															SALT0228	2	2018-05-08	9	27	2.26667		1.41667																4.0583
SALT0229	2018-05-08	10:26:38	4.0544															SALT0229	2	2018-05-08	9	29.1	2.1		1.43333																4.0544
SALT0230	2018-05-08	10:29:15	4.0685															SALT0230	2	2018-05-08	9	31.7167	2.61667		1.43333																4.0685
SALT0231	2018-05-08	10:32:02	4.0574															SALT0231	2	2018-05-08	9	34.5	2.78333		1.43333																4.0574
SALT0232	2018-05-08	10:34:20	4.0616															SALT0232	2	2018-05-08	9	36.8	2.3		1.43333																4.0616
SALT0233	2018-05-08	10:36:46	4.048															SALT0233	2	2018-05-08	9	39.2333	2.43333		1.43333																4.048
SALT0234	2018-05-08	10:39:11	4.0624															SALT0234	2	2018-05-08	9	41.65	2.41667		1.43333																4.0624
SALT0235	2018-05-08	10:43:12	4.0661															SALT0235	2	2018-05-08	9	45.6667	4.01667		1.45																4.0661
SALT0236	2018-05-08	10:45:37	4.0558															SALT0236	2	2018-05-08	9	48.0833	2.41667		1.45																4.0558
SALT0237	2018-05-08	10:47:58	4.0576															SALT0237	2	2018-05-08	9	50.4333	2.35		1.45																4.0576
SALT0238	2018-05-08	10:50:38	4.0512															SALT0238	2	2018-05-08	9	53.1	2.66667		1.45																4.0512
SALT0239	2018-05-08	10:53:17	4.068															SALT0239	2	2018-05-08	9	55.75	2.65		1.45																4.068
SALT0240	2018-05-08	10:56:38	4.051															SALT0240	2	2018-05-08	9	59.1	3.35		1.45																4.051
SALT0241	2018-05-08	10:59:26	4.0652															SALT0241	2	2018-05-08	9	61.9	2.8		1.45																4.0652
SALT0242	2018-05-08	11:01:51	4.0522															SALT0242	2	2018-05-08	9	64.3167	2.41667		1.45																4.0522
SALT0243	2018-05-08	11:08:21	4.0605															SALT0243	2	2018-05-08	10	0	0		1.46667																4.0605
SALT0244	2018-05-08	11:10:52	4.0475															SALT0244	2	2018-05-08	10	2.51667	2.51667		1.46667																4.0475
SALT0245	2018-05-08	11:15:08	4.0527															SALT0245	2	2018-05-08	10	6.78333	4.26667		1.46667																4.0527
SALT0246	2018-05-08	11:23:46	4.0579															SALT0246	2	2018-05-08	10	15.4167	8.63333		1.46667																4.0579
SALT0247	2018-05-08	11:25:43	4.062															SALT0247	2	2018-05-08	10	17.3667	1.95		1.48333																4.062
SALT0248	2018-05-08	11:27:46	4.0777															SALT0248	2	2018-05-08	10	19.4167	2.05		1.48333																4.0777
SALT0249	2018-05-08	11:29:47	4.0777															SALT0249	2	2018-05-08	10	21.4333	2.01667		1.48333																4.0777
SALT0250	2018-05-08	11:32:51	4.066															SALT0250	2	2018-05-08	10	24.5	3.06667		1.48333																4.066
SALT0251	2018-05-08	11:34:54	4.0605															SALT0251	2	2018-05-08	10	26.55	2.05		1.48333																4.0605
SALT0252	2018-05-08	11:36:50	4.0629															SALT0252	2	2018-05-08	10	28.4833	1.93333		1.5																4.0629
SALT0253	2018-05-08	11:39:00	4.0599															SALT0253	2	2018-05-08	10	30.65	2.16667		1.5																4.0599
SALT0254	2018-05-08	11:41:03	4.0664															SALT0254	2	2018-05-08	10	32.7	2.05		1.5																4.0664
SALT0255	2018-05-08	11:43:03	4.061															SALT0255	2	2018-05-08	10	34.7	2		1.5																4.061
SALT0256	2018-05-08	11:45:01	4.0574															SALT0256	2	2018-05-08	10	36.6667	1.96667		1.5																4.0574
SALT0257	2018-05-08	11:46:55	4.0577															SALT0257	2	2018-05-08	10	38.5667	1.9		1.51667																4.0577
SALT0258	2018-05-08	11:48:58	4.0532															SALT0258	2	2018-05-08	10	40.6167	2.05		1.51667																4.0532
SALT0259	2018-05-08	11:51:10	4.0717															SALT0259	2	2018-05-08	10	42.8167	2.2		1.51667																4.0717
SALT0260	2018-05-08	11:53:13	4.057															SALT0260	2	2018-05-08	10	44.8667	2.05		1.51667																4.057
SALT0261	2018-05-08	11:55:21	4.0643															SALT0261	2	2018-05-08	10	47	2.13333		1.51667																4.0643
SALT0262	2018-05-08	11:57:38	4.055															SALT0262	2	2018-05-08	10	49.2833	2.28333		1.53333																4.055
SALT0263	2018-05-08	12:00:09	4.0582															SALT0263	2	2018-05-08	10	51.8	2.51667		1.53333																4.0582
SALT0264	2018-05-08	12:02:46	4.0874															SALT0264	2	2018-05-08	10	54.4167	2.61667		1.55																4.0874
SALT0265	2018-05-08	12:05:16	4.0642															SALT0265	2	2018-05-08	10	56.9167	2.5		1.55																4.0642
SALT0266	2018-05-08	12:07:48	4.0822															SALT0266	2	2018-05-08	10	59.45	2.53333		1.55																4.0822
SALT0267	2018-05-08	12:17:16	4.0597															SALT0267	2	2018-05-08	10	68.9167	9.46667		1.55																4.0597
SALT0268	2018-05-08	12:23:37	4.0553															SALT0268	2	2018-05-08	10	75.2667	6.35		1.55																4.0553
SALT0269	2018-05-08	12:35:15	4.0639															SALT0269	2	2018-05-08	11	0	0		1.55																4.0639
SALT0270	2018-05-08	12:37:20	4.0584															SALT0270	2	2018-05-08	11	2.08333	2.08333		1.55																4.0584
SALT0271	2018-05-08	12:39:30	4.0604															SALT0271	2	2018-05-08	11	4.25	2.16667		1.56667																4.0604
SALT0272	2018-05-08	12:42:02	4.0574															SALT0272	2	2018-05-08	11	6.78333	2.53333		1.56667																4.0574
SALT0273	2018-05-08	12:44:42	4.0587															SALT0273	2	2018-05-08	11	9.45	2.66667		1.58333																4.0587
SALT0274	2018-05-08	12:46:39	4.0659															SALT0274	2	2018-05-08	11	11.4	1.95		1.58333																4.0659
SALT0275	2018-05-08	12:48:39	4.0606															SALT0275	2	2018-05-08	11	13.4	2		1.58333																4.0606
SALT0276	2018-05-08	12:50:44	4.0586															SALT0276	2	2018-05-08	11	15.4833	2.08333		1.58333																4.0586
SALT0277	2018-05-08	12:52:45	4.0558															SALT0277	2	2018-05-08	11	17.5	2.01667		1.6																4.0558
SALT0278	2018-05-08	12:54:49	4.0812															SALT0278	2	2018-05-08	11	19.5667	2.06667		1.6																4.0812
SALT0279	2018-05-08	12:57:00	4.0541															SALT0279	2	2018-05-08	11	21.75	2.18333		1.61667																4.0541
SALT0280	2018-05-08	12:59:03	4.0547															SALT0280	2	2018-05-08	11	23.8	2.05		1.61667																4.0547
SALT0281	2018-05-08	13:01:16	4.0638															SALT0281	2	2018-05-08	11	26.0167	2.21667		1.61667																4.0638
SALT0282	2018-05-08	13:03:23	4.054															SALT0282	2	2018-05-08	11	28.1333	2.11667		1.61667																4.054
SALT0283	2018-05-08	13:05:38	4.0549															SALT0283	2	2018-05-08	11	30.3833	2.25		1.61667																4.0549
SALT0284	2018-05-08	13:07:50	4.0594															SALT0284	2	2018-05-08	11	32.5833	2.2		1.63333																4.0594
SALT0285	2018-05-08	13:09:59	4.0695															SALT0285	2	2018-05-08	11	34.7333	2.15		1.63333																4.0695
SALT0286	2018-05-08	13:12:24	4.0601															SALT0286	2	2018-05-08	11	37.15	2.41667		1.63333																4.0601
SALT0287	2018-05-08	13:14:59	4.1115															SALT0287	2	2018-05-08	11	39.7333	2.58333		1.63333																4.1115
SALT0288	2018-05-08	13:17:32	4.0588															SALT0288	2	2018-05-08	11	42.2833	2.55		1.63333																4.0588
SALT0289	2018-05-08	13:20:12	4.0801															SALT0289	2	2018-05-08	11	44.95	2.66667		1.63333																4.0801
SALT0290	2018-05-08	13:22:42	4.064															SALT0290	2	2018-05-08	11	47.45	2.5		1.65																4.064
SALT0291	2018-05-08	13:25:18	4.0942															SALT0291	2	2018-05-08	11	50.05	2.6		1.65																4.0942
SALT0292	2018-05-08	13:27:50	4.0554															SALT0292	2	2018-05-08	11	52.5833	2.53333		1.65																4.0554
SALT0293	2018-05-08	13:30:06	4.06															SALT0293	2	2018-05-08	11	54.85	2.26667		1.65																4.06
SALT0294	2018-05-08	13:32:44	4.0768															SALT0294	2	2018-05-08	11	57.4833	2.63333		1.65																4.0768
SALT0295	2018-05-08	13:35:00	4.0544															SALT0295	2	2018-05-08	11	59.75	2.26667		1.65																4.0544
SALT0296	2018-05-08	13:36:57	4.0649															SALT0296	2	2018-05-08	11	61.7	1.95		1.66667																4.0649
SALT0297	2018-05-08	13:46:15	4.0547															SALT0297	2	2018-05-08	12	0	0		1.66667																4.0547
SALT0298	2018-05-08	13:48:26	4.0468															SALT0298	2	2018-05-08	12	2.18333	2.18333		1.66667																4.0468
SALT0299	2018-05-08	13:50:44	4.056															SALT0299	2	2018-05-08	12	4.48333	2.3		1.68333																4.056
SALT0300	2018-05-08	13:53:07	4.0573															SALT0300	2	2018-05-08	12	6.86667	2.38333		1.68333																4.0573
SALT0301	2018-05-08	13:55:24	4.0642															SALT0301	2	2018-05-08	12	9.15	2.28333		1.68333																4.0642
SALT0302	2018-05-08	13:57:36	4.0604															SALT0302	2	2018-05-08	12	11.35	2.2		1.68333																4.0604
SALT0303	2018-05-08	13:59:32	4.0932															SALT0303	2	2018-05-08	12	13.2833	1.93333		1.7																4.0932
SALT0304	2018-05-08	14:02:04	4.0757															SALT0304	2	2018-05-08	12	15.8167	2.53333		1.7																4.0757
SALT0305	2018-05-08	14:04:03	4.0681															SALT0305	2	2018-05-08	12	17.8	1.98333		1.7																4.0681
SALT0306	2018-05-08	14:06:18	4.0628															SALT0306	2	2018-05-08	12	20.05	2.25		1.71667																4.0628
SALT0307	2018-05-08	14:08:27	4.0816															SALT0307	2	2018-05-08	12	22.2	2.15		1.71667																4.0816
SALT0308	2018-05-08	14:10:35	4.0605															SALT0308	2	2018-05-08	12	24.3333	2.13333		1.73333																4.0605
SALT0309	2018-05-08	14:12:46	4.0946															SALT0309	2	2018-05-08	12	26.5167	2.18333		1.73333																4.0946
SALT0310	2018-05-08	14:14:57	4.0628															SALT0310	2	2018-05-08	12	28.7	2.18333		1.75																4.0628
SALT0311	2018-05-08	14:17:07	4.0629															SALT0311	2	2018-05-08	12	30.8667	2.16667		1.75																4.0629
SALT0312	2018-05-08	14:19:28	4.0735															SALT0312	2	2018-05-08	12	33.2167	2.35		1.75																4.0735
SALT0313	2018-05-08	14:21:48	4.0726															SALT0313	2	2018-05-08	12	35.55	2.33333		1.75																4.0726
SALT0314	2018-05-08	14:24:24	4.0802															SALT0314	2	2018-05-08	12	38.15	2.6		1.75																4.0802
SALT0315	2018-05-08	14:26:52	4.0671															SALT0315	2	2018-05-08	12	40.6167	2.46667		1.75																4.0671
SALT0316	2018-05-08	14:30:12	4.0575															SALT0316	2	2018-05-08	12	43.95	3.33333		1.75																4.0575
SALT0317	2018-05-08	14:32:41	4.0691															SALT0317	2	2018-05-08	12	46.4333	2.48333		1.75																4.0691
SALT0318	2018-05-08	14:35:16	4.0693															SALT0318	2	2018-05-08	12	49.0167	2.58333		1.76667																4.0693
SALT0319	2018-05-08	14:38:25	4.0898															SALT0319	2	2018-05-08	12	52.1667	3.15		1.76667																4.0898
SALT0320	2018-05-08	14:41:22	4.0684															SALT0320	2	2018-05-08	12	55.1167	2.95		1.78333																4.0684
SALT0321	2018-05-08	14:43:54	4.0697															SALT0321	2	2018-05-08	12	57.65	2.53333		1.78333																4.0697
SALT0322	2018-05-08	14:46:35	4.0661															SALT0322	2	2018-05-08	12	60.3333	2.68333		1.78333																4.0661
SALT0323	2018-05-08	15:01:33	4.0547															SALT0323	2	2018-05-08	13	0	0		1.78333																4.0547
SALT0324	2018-05-08	15:04:01	4.0614															SALT0324	2	2018-05-08	13	2.46667	2.46667		1.78333																4.0614
SALT0325	2018-05-08	15:06:34	4.056															SALT0325	2	2018-05-08	13	5.01667	2.55		1.78333																4.056
SALT0326	2018-05-08	15:06:45	4.056															SALT0326	2	2018-05-08	13	5.2	0.183333		1.78333																4.056
SALT0327	2018-05-08	15:09:23	4.0634															SALT0327	2	2018-05-08	13	7.83333	2.63333		1.8																4.0634
SALT0328	2018-05-08	15:11:45	4.0589															SALT0328	2	2018-05-08	13	10.2	2.36667		1.8																4.0589
SALT0329	2018-05-08	15:14:16	4.0603															SALT0329	2	2018-05-08	13	12.7167	2.51667		1.8																4.0603
SALT0330	2018-05-08	15:17:56	4.0529															SALT0330	2	2018-05-08	13	16.3833	3.66667		1.8																4.0529
SALT0331	2018-05-08	15:20:28	4.0555															SALT0331	2	2018-05-08	13	18.9167	2.53333		1.81667																4.0555
SALT0332	2018-05-08	15:22:55	4.0753															SALT0332	2	2018-05-08	13	21.3667	2.45		1.81667																4.0753
SALT0333	2018-05-08	15:25:14	4.0707															SALT0333	2	2018-05-08	13	23.6833	2.31667		1.81667																4.0707
SALT0334	2018-05-08	15:29:17	4.0392															SALT0334	2	2018-05-08	13	27.7333	4.05		1.83333																4.0392
SALT0335	2018-05-08	15:33:59	4.0595															SALT0335	2	2018-05-08	13	32.4333	4.7		1.83333																4.0595
SALT0336	2018-05-08	15:37:23	4.0744															SALT0336	2	2018-05-08	13	35.8333	3.4		1.83333																4.0744
SALT0337	2018-05-08	15:40:07	4.0616															SALT0337	2	2018-05-08	13	38.5667	2.73333		1.83333																4.0616
SALT0338	2018-05-08	15:44:57	4.0622															SALT0338	2	2018-05-08	13	43.4	4.83333		1.83333																4.0622
SALT0339	2018-05-08	15:48:05	4.072															SALT0339	2	2018-05-08	13	46.5333	3.13333		1.83333																4.072
SALT0340	2018-05-08	15:50:30	4.0645															SALT0340	2	2018-05-08	13	48.95	2.41667		1.83333																4.0645
SALT0341	2018-05-08	15:53:12	4.0998															SALT0341	2	2018-05-08	13	51.65	2.7		1.83333																4.0998
SALT0342	2018-05-08	15:57:25	4.0541															SALT0342	2	2018-05-08	13	55.8667	4.21667		1.83333																4.0541
SALT0343	2018-05-08	15:59:45	4.0546															SALT0343	2	2018-05-08	13	58.2	2.33333		1.83333																4.0546
SALT0344	2018-05-08	16:02:13	4.0569															SALT0344	2	2018-05-08	13	60.6667	2.46667		1.83333																4.0569
SALT0345	2018-05-08	16:04:33	4.059															SALT0345	2	2018-05-08	13	63	2.33333		1.83333																4.059
SALT0346	2018-05-08	16:07:32	4.0539															SALT0346	2	2018-05-08	13	65.9833	2.98333		1.85																4.0539
SALT0347	2018-05-08	16:09:54	4.0631															SALT0347	2	2018-05-08	13	68.35	2.36667		1.85																4.0631
SALT0348	2018-05-08	16:12:11	4.0595															SALT0348	2	2018-05-08	13	70.6333	2.28333		1.85																4.0595
SALT0349	2018-05-08	16:14:20	4.0574															SALT0349	2	2018-05-08	13	72.7833	2.15		1.86667																4.0574
SALT0350	2018-05-08	16:16:52	4.0656															SALT0350	2	2018-05-08	13	75.3167	2.53333		1.86667																4.0656
SALT0351	2018-05-08	16:28:34	4.0577															SALT0351	2	2018-05-08	14	0	0		1.86667																4.0577
SALT0352	2018-05-08	16:30:39	4.0706															SALT0352	2	2018-05-08	14	2.08333	2.08333		1.86667																4.0706
SALT0353	2018-05-08	16:32:35	4.064															SALT0353	2	2018-05-08	14	4.01667	1.93333		1.88333																4.064
SALT0354	2018-05-08	16:34:41	4.0679															SALT0354	2	2018-05-08	14	6.11667	2.1		1.88333																4.0679
SALT0355	2018-05-08	16:36:41	4.0981															SALT0355	2	2018-05-08	14	8.11667	2		1.88333																4.0981
SALT0356	2018-05-08	16:38:37	4.0693															SALT0356	2	2018-05-08	14	10.05	1.93333		1.9																4.0693
SALT0357	2018-05-08	16:40:39	4.0561															SALT0357	2	2018-05-08	14	12.0833	2.03333		1.9																4.0561
SALT0358	2018-05-08	16:42:38	4.0644															SALT0358	2	2018-05-08	14	14.0667	1.98333		1.9																4.0644
SALT0359	2018-05-08	16:44:48	4.0893															SALT0359	2	2018-05-08	14	16.2333	2.16667		1.9																4.0893
SALT0360	2018-05-08	16:47:11	4.0858															SALT0360	2	2018-05-08	14	18.6167	2.38333		1.9																4.0858
SALT0361	2018-05-08	16:49:32	4.0612															SALT0361	2	2018-05-08	14	20.9667	2.35		1.9																4.0612
SALT0362	2018-05-08	16:51:35	4.0821															SALT0362	2	2018-05-08	14	23.0167	2.05		1.9																4.0821
SALT0363	2018-05-08	16:53:58	4.074															SALT0363	2	2018-05-08	14	25.4	2.38333		1.9																4.074
SALT0364	2018-05-08	16:56:09	4.0542															SALT0364	2	2018-05-08	14	27.5833	2.18333		1.91667																4.0542
SALT0365	2018-05-08	16:58:16	4.0682															SALT0365	2	2018-05-08	14	29.7	2.11667		1.91667																4.0682
SALT0366	2018-05-08	17:00:31	4.0667															SALT0366	2	2018-05-08	14	31.95	2.25		1.91667																4.0667
SALT0367	2018-05-08	17:02:43	4.0614															SALT0367	2	2018-05-08	14	34.15	2.2		1.91667																4.0614
SALT0368	2018-05-08	17:04:46	4.0729															SALT0368	2	2018-05-08	14	36.2	2.05		1.91667																4.0729
SALT0369	2018-05-08	17:06:51	4.0559															SALT0369	2	2018-05-08	14	38.2833	2.08333		1.91667																4.0559
SALT0370	2018-05-08	17:09:09	4.0889															SALT0370	2	2018-05-08	14	40.5833	2.3		1.91667																4.0889
SALT0371	2018-05-08	17:11:11	4.0569															SALT0371	2	2018-05-08	14	42.6167	2.03333		1.91667																4.0569
SALT0372	2018-05-08	17:11:19																SALT0372	2	2018-05-08	14	42.75	0.133333		1.91667
SALT0373	2018-05-08	17:13:53	4.0649															SALT0373	2	2018-05-08	14	45.3167	2.56667		1.91667																4.0649
SALT0374	2018-05-08	17:16:01	4.0585															SALT0374	2	2018-05-08	14	47.45	2.13333		1.93333																4.0585
SALT0375	2018-05-08	17:18:03	4.095															SALT0375	2	2018-05-08	14	49.4833	2.03333		1.93333																4.095
SALT0376	2018-05-08	17:20:04	4.0687															SALT0376	2	2018-05-08	14	51.5	2.01667		1.93333																4.0687
SALT0377	2018-05-08	17:22:07	4.082															SALT0377	2	2018-05-08	14	53.55	2.05		1.93333																4.082
SALT0378	2018-05-09	08:46:20	4.0664															SALT0378	3	2018-05-09	15	0	0		1.93333																4.0664
SALT0379	2018-05-09	08:49:20	4.0659															SALT0379	3	2018-05-09	15	3	3		1.93333																4.0659
SALT0380	2018-05-09	08:51:28	4.0617															SALT0380	3	2018-05-09	15	5.13333	2.13333		1.93333																4.0617
SALT0381	2018-05-09	08:54:01	4.0586															SALT0381	3	2018-05-09	15	7.68333	2.55		1.93333																4.0586
SALT0382	2018-05-09	08:56:10	4.0623															SALT0382	3	2018-05-09	15	9.83333	2.15		1.95																4.0623
SALT0383	2018-05-09	08:58:36	4.0606															SALT0383	3	2018-05-09	15	12.2667	2.43333		1.95																4.0606
SALT0384	2018-05-09	09:00:37	4.0661															SALT0384	3	2018-05-09	15	14.2833	2.01667		1.95																4.0661
SALT0385	2018-05-09	09:04:03	4.0744															SALT0385	3	2018-05-09	15	17.7167	3.43333		1.95																4.0744
SALT0386	2018-05-09	09:06:00	4.0686															SALT0386	3	2018-05-09	15	19.6667	1.95		1.95																4.0686
SALT0387	2018-05-09	09:08:22	4.097															SALT0387	3	2018-05-09	15	22.0333	2.36667		1.95																4.097
SALT0388	2018-05-09	09:10:18	4.0653															SALT0388	3	2018-05-09	15	23.9667	1.93333		1.95																4.0653
SALT0389	2018-05-09	09:12:37	4.0855															SALT0389	3	2018-05-09	15	26.2833	2.31667		1.95																4.0855
SALT0390	2018-05-09	09:14:38	4.0818															SALT0390	3	2018-05-09	15	28.3	2.01667		1.95																4.0818
SALT0391	2018-05-09	09:16:39	4.0743															SALT0391	3	2018-05-09	15	30.3167	2.01667		1.95																4.0743
SALT0392	2018-05-09	09:19:05	4.0924															SALT0392	3	2018-05-09	15	32.75	2.43333		1.95																4.0924
SALT0393	2018-05-09	09:21:21	4.0629															SALT0393	3	2018-05-09	15	35.0167	2.26667		1.95																4.0629
SALT0394	2018-05-09	09:24:01	4.0581															SALT0394	3	2018-05-09	15	37.6833	2.66667		1.95																4.0581
SALT0395	2018-05-09	09:27:14	4.0696															SALT0395	3	2018-05-09	15	40.9	3.21667		1.96667																4.0696
SALT0396	2018-05-09	09:29:10	4.0557															SALT0396	3	2018-05-09	15	42.8333	1.93333		1.96667																4.0557
SALT0397	2018-05-09	09:33:11	4.0559															SALT0397	3	2018-05-09	15	46.85	4.01667		1.96667																4.0559
SALT0398	2018-05-09	09:35:19	4.0575															SALT0398	3	2018-05-09	15	48.9833	2.13333		1.96667																4.0575
SALT0399	2018-05-09	09:38:48	4.0688															SALT0399	3	2018-05-09	15	52.4667	3.48333		1.96667																4.0688
SALT0400	2018-05-09	09:40:45	4.058															SALT0400	3	2018-05-09	15	54.4167	1.95		1.96667																4.058
SALT0401	2018-05-09	09:43:05	4.0524															SALT0401	3	2018-05-09	15	56.75	2.33333		1.98333																4.0524
SALT0402	2018-05-09	09:43:54	4.0517															SALT0402	3	2018-05-09	15	57.5667	0.816667		1.98333																4.0517
SALT0403	2018-05-09	09:45:29	4.0722															SALT0403	3	2018-05-09	15	59.15	1.58333		1.98333																4.0722
SALT0404	2018-05-09	09:50:53	4.0631															SALT0404	3	2018-05-09	15	64.55	5.4		1.98333																4.0631
SALT0405	2018-05-09	09:56:37	4.058															SALT0405	3	2018-05-09	16	0	0		1.98333																4.058
SALT0406	2018-05-09	09:58:34	4.0578															SALT0406	3	2018-05-09	16	1.95	1.95		1.98333																4.0578
SALT0407	2018-05-09	10:00:39	4.0593															SALT0407	3	2018-05-09	16	4.03333	2.08333		1.98333																4.0593
SALT0408	2018-05-09	10:02:45	4.0656															SALT0408	3	2018-05-09	16	6.13333	2.1		1.98333																4.0656
SALT0409	2018-05-09	10:05:21	4.0594															SALT0409	3	2018-05-09	16	8.73333	2.6		1.98333																4.0594
SALT0410	2018-05-09	10:07:24	4.061															SALT0410	3	2018-05-09	16	10.7833	2.05		1.98333																4.061
SALT0411	2018-05-09	10:09:30	4.058															SALT0411	3	2018-05-09	16	12.8833	2.1		2																4.058
SALT0412	2018-05-09	10:14:03	4.0614															SALT0412	3	2018-05-09	16	17.4333	4.55		2																4.0614
SALT0413	2018-05-09	10:16:38	4.0606															SALT0413	3	2018-05-09	16	20.0167	2.58333		2																4.0606
SALT0414	2018-05-09	10:17:59	4.0662															SALT0414	3	2018-05-09	16	21.3667	1.35		2																4.0662
SALT0415	2018-05-09	10:19:48	4.0587															SALT0415	3	2018-05-09	16	23.1833	1.81667		2																4.0587
SALT0416	2018-05-09	10:21:15	4.0587															SALT0416	3	2018-05-09	16	24.6333	1.45		2																4.0587
SALT0417	2018-05-09	10:23:09	4.0565															SALT0417	3	2018-05-09	16	26.5333	1.9		2																4.0565
SALT0418	2018-05-09	10:24:47	4.0575															SALT0418	3	2018-05-09	16	28.1667	1.63333		2																4.0575
SALT0419	2018-05-09	10:26:23	4.0535															SALT0419	3	2018-05-09	16	29.7667	1.6		2.01667																4.0535
SALT0420	2018-05-09	10:27:52	4.0558															SALT0420	3	2018-05-09	16	31.25	1.48333		2.01667																4.0558
SALT0421	2018-05-09	10:29:39	4.0559															SALT0421	3	2018-05-09	16	33.0333	1.78333		2.01667																4.0559
SALT0422	2018-05-09	10:31:28	4.0553															SALT0422	3	2018-05-09	16	34.85	1.81667		2.01667																4.0553
SALT0423	2018-05-09	10:33:01	4.0587															SALT0423	3	2018-05-09	16	36.4	1.55		2.01667																4.0587
SALT0424	2018-05-09	10:34:21	4.0545															SALT0424	3	2018-05-09	16	37.7333	1.33333		2.01667																4.0545
SALT0425	2018-05-09	10:35:48	4.0574															SALT0425	3	2018-05-09	16	39.1833	1.45		2.01667																4.0574
SALT0426	2018-05-09	10:37:16	4.0517															SALT0426	3	2018-05-09	16	40.65	1.46667		2.01667																4.0517
SALT0427	2018-05-09	10:38:53	4.0559															SALT0427	3	2018-05-09	16	42.2667	1.61667		2.01667																4.0559
SALT0428	2018-05-09	10:40:52	4.0576															SALT0428	3	2018-05-09	16	44.25	1.98333		2.01667																4.0576
SALT0429	2018-05-09	10:42:51	4.0591															SALT0429	3	2018-05-09	16	46.2333	1.98333		2.01667																4.0591
SALT0430	2018-05-09	10:44:35	4.0558															SALT0430	3	2018-05-09	16	47.9667	1.73333		2.01667																4.0558
SALT0431	2018-05-09	10:46:01	4.0577															SALT0431	3	2018-05-09	16	49.4	1.43333		2.01667																4.0577
SALT0432	2018-05-09	10:55:48	4.0615															SALT0432	3	2018-05-09	17	0	0		2.01667																4.0615
SALT0433	2018-05-09	10:57:11	4.0601															SALT0433	3	2018-05-09	17	1.38333	1.38333		2.01667																4.0601
SALT0434	2018-05-09	10:59:01	4.0556															SALT0434	3	2018-05-09	17	3.21667	1.83333		2.03333																4.0556
SALT0435	2018-05-09	11:00:15	4.0571															SALT0435	3	2018-05-09	17	4.45	1.23333		2.03333																4.0571
SALT0436	2018-05-09	11:01:29	4.0594															SALT0436	3	2018-05-09	17	5.68333	1.23333		2.03333																4.0594
SALT0437	2018-05-09	11:06:54	4.0558															SALT0437	3	2018-05-09	17	11.1	5.41667		2.03333																4.0558
SALT0438	2018-05-09	11:09:04	4.0576															SALT0438	3	2018-05-09	17	13.2667	2.16667		2.03333																4.0576
SALT0439	2018-05-09	11:11:23	4.0642															SALT0439	3	2018-05-09	17	15.5833	2.31667		2.03333																4.0642
SALT0440	2018-05-09	11:15:42	4.0758		date	time	m(empty)	date	time	m(full)								SALT0440	3	2018-05-09	17	19.9	4.31667		2.03333																4.0758
SALT0441	2018-05-09	11:23:10	4.06		2018-05-09	11:19:10	7.4014	2018-05-09	11:23:10	11.4614								SALT0441	3	2018-05-09	17	27.3667	7.46667		2.05																4.06
SALT0442	2018-05-09	11:24:30	4.0657		2018-05-09	11:20:17	7.394	2018-05-09	11:24:30	11.4597								SALT0442	3	2018-05-09	17	28.7	1.33333		2.05																4.0657
SALT0443	2018-05-09	11:26:44	4.0574		2018-05-09	11:20:28	7.3787	2018-05-09	11:26:44	11.4361								SALT0443	3	2018-05-09	17	30.9333	2.23333		2.05																4.0574
SALT0444	2018-05-09	11:27:21	4.0564		2018-05-09	11:20:41	7.3523	2018-05-09	11:27:21	11.4087								SALT0444	3	2018-05-09	17	31.55	0.616667		2.05																4.0564
SALT0445	2018-05-09	11:28:48	4.0549		2018-05-09	11:20:52	7.3718	2018-05-09	11:28:48	11.4267								SALT0445	3	2018-05-09	17	33	1.45		2.05																4.0549
SALT0446	2018-05-09	11:32:01	4.0579		2018-05-09	11:29:15	7.3901	2018-05-09	11:32:01	11.448								SALT0446	3	2018-05-09	17	36.2167	3.21667		2.05																4.0579
SALT0447	2018-05-09	11:33:23	4.0615		2018-05-09	11:29:34	7.3608	2018-05-09	11:33:23	11.4223								SALT0447	3	2018-05-09	17	37.5833	1.36667		2.05																4.0615
SALT0448	2018-05-09	11:34:53	4.0558		2018-05-09	11:30:01	7.3714	2018-05-09	11:34:53	11.4272								SALT0448	3	2018-05-09	17	39.0833	1.5		2.05																4.0558
SALT0449	2018-05-09	11:36:30	4.053		2018-05-09	11:30:22	7.3904	2018-05-09	11:36:30	11.4434								SALT0449	3	2018-05-09	17	40.7	1.61667		2.05																4.053
SALT0450	2018-05-09	11:38:03	4.0533		2018-05-09	11:30:45	7.3937	2018-05-09	11:38:03	11.447								SALT0450	3	2018-05-09	17	42.25	1.55		2.05																4.0533
SALT0451	2018-05-09	11:41:27	4.0586		2018-05-09	11:38:58	7.3209	2018-05-09	11:41:27	11.3795								SALT0451	3	2018-05-09	17	45.65	3.4		2.05																4.0586
SALT0452	2018-05-09	11:43:17	4.0573		2018-05-09	11:39:15	7.3044	2018-05-09	11:43:17	11.3617								SALT0452	3	2018-05-09	17	47.4833	1.83333		2.05																4.0573
SALT0453	2018-05-09	11:44:48	4.0537		2018-05-09	11:39:37	7.35	2018-05-09	11:44:48	11.4037								SALT0453	3	2018-05-09	17	49	1.51667		2.06667																4.0537
SALT0454	2018-05-09	11:46:26	4.0548		2018-05-09	11:40:00	7.3362	2018-05-09	11:46:26	11.391								SALT0454	3	2018-05-09	17	50.6333	1.63333		2.06667																4.0548
SALT0455	2018-05-09	11:47:53	4.0564		2018-05-09	11:40:26	7.3173	2018-05-09	11:47:53	11.3737								SALT0455	3	2018-05-09	17	52.0833	1.45		2.06667																4.0564
SALT0456	2018-05-09	11:50:38	4.06		2018-05-09	11:48:18	7.3337	2018-05-09	11:50:38	11.3937								SALT0456	3	2018-05-09	17	54.8333	2.75		2.06667																4.06
SALT0457	2018-05-09	11:52:15	4.061		2018-05-09	11:48:35	7.3553	2018-05-09	11:52:15	11.4163								SALT0457	3	2018-05-09	17	56.45	1.61667		2.06667																4.061
SALT0458	2018-05-09	11:53:36	4.0581		2018-05-09	11:48:55	7.3849	2018-05-09	11:53:36	11.443								SALT0458	3	2018-05-09	17	57.8	1.35		2.06667																4.0581
SALT0459	2018-05-09	11:54:49	4.0584		2018-05-09	11:49:20	7.3908	2018-05-09	11:54:49	11.4492								SALT0459	3	2018-05-09	17	59.0167	1.21667		2.06667																4.0584
SALT0460	2018-05-09	12:07:47	4.0624		2018-05-09	12:05:45	7.4146	2018-05-09	12:07:47	11.477								SALT0460	3	2018-05-09	18	0	0		2.08333																4.0624
SALT0461	2018-05-09	12:09:04	4.0723		2018-05-09	12:06:05	7.3777	2018-05-09	12:09:04	11.45								SALT0461	3	2018-05-09	18	1.28333	1.28333		2.08333																4.0723
SALT0462	2018-05-09	12:10:32	4.0423		2018-05-09	12:06:24	7.3604	2018-05-09	12:10:32	11.4027								SALT0462	3	2018-05-09	18	2.75	1.46667		2.08333																4.0423
SALT0463	2018-05-09	12:11:58	4.0582		2018-05-09	12:06:44	7.3635	2018-05-09	12:11:58	11.4217								SALT0463	3	2018-05-09	18	4.18333	1.43333		2.08333																4.0582
SALT0464	2018-05-09	12:13:28	4.0574		2018-05-09	12:07:08	7.3697	2018-05-09	12:13:28	11.4271								SALT0464	3	2018-05-09	18	5.68333	1.5		2.08333																4.0574
SALT0465	2018-05-09	12:15:45	4.0616		2018-05-09	12:13:52	7.3737	2018-05-09	12:15:45	11.4353								SALT0465	3	2018-05-09	18	7.96667	2.28333		2.08333																4.0616
SALT0466	2018-05-09	12:17:23	4.073		2018-05-09	12:14:16	7.4007	2018-05-09	12:17:23	11.4737								SALT0466	3	2018-05-09	18	9.6	1.63333		2.08333																4.073
SALT0467	2018-05-09	12:18:50	4.0558		2018-05-09	12:14:36	7.381	2018-05-09	12:18:50	11.4368								SALT0467	3	2018-05-09	18	11.05	1.45		2.08333																4.0558
SALT0468	2018-05-09	12:20:28	4.0455		2018-05-09	12:14:54	7.377	2018-05-09	12:20:28	11.4225								SALT0468	3	2018-05-09	18	12.6833	1.63333		2.08333																4.0455
SALT0469	2018-05-09	12:21:51	4.0519		2018-05-09	12:15:13	7.4242	2018-05-09	12:21:51	11.4761								SALT0469	3	2018-05-09	18	14.0667	1.38333		2.08333																4.0519
SALT0470	2018-05-09	12:33:30	4.0673		2018-05-09	12:22:23	7.4344	2018-05-09	12:33:30	11.5017								SALT0470	3	2018-05-09	18	25.7167	11.65		2.1																4.0673
SALT0471	2018-05-09	12:33:42	4.0709		2018-05-09	12:22:44	7.44	2018-05-09	12:33:42	11.5109								SALT0471	3	2018-05-09	18	25.9167	0.2		2.1																4.0709
SALT0472	2018-05-09	12:33:51	4.0484		2018-05-09	12:23:09	7.4412	2018-05-09	12:33:51	11.4896								SALT0472	3	2018-05-09	18	26.0667	0.15		2.1																4.0484
SALT0473	2018-05-09	12:34:00	4.0611		2018-05-09	12:23:33	7.4382	2018-05-09	12:34:00	11.4993								SALT0473	3	2018-05-09	18	26.2167	0.15		2.1																4.0611
SALT0474	2018-05-09	12:34:16	4.0621		2018-05-09	12:23:49	7.4211	2018-05-09	12:34:16	11.4832								SALT0474	3	2018-05-09	18	26.4833	0.266667		2.1																4.0621
SALT0475	2018-05-09	12:38:00	4.0627		2018-05-09	12:34:59	7.474	2018-05-09	12:38:00	11.5367								SALT0475	3	2018-05-09	18	30.2167	3.73333		2.1																4.0627
SALT0476	2018-05-09	12:39:50	4.053		2018-05-09	12:35:08	7.4469	2018-05-09	12:39:50	11.4999								SALT0476	3	2018-05-09	18	32.05	1.83333		2.1																4.053
SALT0477	2018-05-09	12:41:40	4.051		2018-05-09	12:35:43	7.4251	2018-05-09	12:41:40	11.4761								SALT0477	3	2018-05-09	18	33.8833	1.83333		2.11667																4.051
SALT0478	2018-05-09	12:43:28	4.0518		2018-05-09	12:35:51	7.378	2018-05-09	12:43:28	11.4298								SALT0478	3	2018-05-09	18	35.6833	1.8		2.11667																4.0518
SALT0479	2018-05-09	12:45:15	4.0544		2018-05-09	12:35:58	7.3645	2018-05-09	12:45:15	11.4189								SALT0479	3	2018-05-09	18	37.4667	1.78333		2.11667																4.0544
SALT0480	2018-05-09	12:47:22	4.0537		2018-05-09	12:43:47	7.3934	2018-05-09	12:47:22	11.4471								SALT0480	3	2018-05-09	18	39.5833	2.11667		2.11667																4.0537
SALT0481	2018-05-09	12:49:03	4.0539		2018-05-09	12:43:56	7.3666	2018-05-09	12:49:03	11.4205								SALT0481	3	2018-05-09	18	41.2667	1.68333		2.11667																4.0539
SALT0482	2018-05-09	12:55:47	4.0541		2018-05-09	12:44:03	7.3741	2018-05-09	12:55:47	11.4282								SALT0482	3	2018-05-09	18	48	6.73333		2.11667																4.0541
SALT0483	2018-05-09	12:55:32	4.0449		2018-05-09	12:44:11	7.3852	2018-05-09	12:55:32	11.4301								SALT0483	3	2018-05-09	18	47.75	0		2.13333																4.0449
SALT0484	2018-05-09	12:53:51	4.0492		2018-05-09	12:44:20	7.3928	2018-05-09	12:53:51	11.442								SALT0484	3	2018-05-09	18	46.0667	0		2.13333																4.0492
SALT0485	2018-05-09	12:56:11	4.0565		2018-05-09	12:51:22	7.3892	2018-05-09	12:56:11	11.4457								SALT0485	3	2018-05-09	18	48.4	2.33333		2.13333																4.0565
SALT0486	2018-05-09	13:06:31	4.0587		2018-05-09	12:59:54	7.3934	2018-05-09	13:06:31	11.4521								SALT0486	3	2018-05-09	19	0	0		2.13333																4.0587
SALT0487	2018-05-09	13:07:40	4.0632		2018-05-09	13:00:04	7.3926	2018-05-09	13:07:40	11.4558								SALT0487	3	2018-05-09	19	1.15	1.15		2.13333																4.0632
SALT0488	2018-05-09	13:09:13	4.0561		2018-05-09	13:00:12	7.3694	2018-05-09	13:09:13	11.4255								SALT0488	3	2018-05-09	19	2.7	1.55		2.13333																4.0561
SALT0489	2018-05-09	13:10:31	4.0573		2018-05-09	13:00:20	7.371	2018-05-09	13:10:31	11.4283								SALT0489	3	2018-05-09	19	4	1.3		2.13333																4.0573
SALT0490	2018-05-09	13:12:21	4.0452		2018-05-09	13:00:27	7.3693	2018-05-09	13:12:21	11.4145								SALT0490	3	2018-05-09	19	5.83333	1.83333		2.13333																4.0452
SALT0491	2018-05-09	13:13:50	4.0589		2018-05-09	13:11:00	7.3925	2018-05-09	13:13:50	11.4514								SALT0491	3	2018-05-09	19	7.31667	1.48333		2.13333																4.0589
SALT0492	2018-05-09	13:15:14	4.0622		2018-05-09	13:11:07	7.4045	2018-05-09	13:15:14	11.4667								SALT0492	3	2018-05-09	19	8.71667	1.4		2.13333																4.0622
SALT0493	2018-05-09	13:16:33	4.0565		2018-05-09	13:11:15	7.3535	2018-05-09	13:16:33	11.41								SALT0493	3	2018-05-09	19	10.0333	1.31667		2.13333																4.0565
SALT0494	2018-05-09	13:17:55	4.0619		2018-05-09	13:11:37	7.3598	2018-05-09	13:17:55	11.4217								SALT0494	3	2018-05-09	19	11.4	1.36667		2.13333																4.0619
SALT0495	2018-05-09	13:19:54	4.0532		2018-05-09	13:11:45	7.3924	2018-05-09	13:19:54	11.4456								SALT0495	3	2018-05-09	19	13.3833	1.98333		2.13333																4.0532
SALT0496	2018-05-09	13:21:17	4.0647		2018-05-09	13:18:09	7.434	2018-05-09	13:21:17	11.4987								SALT0496	3	2018-05-09	19	14.7667	1.38333		2.13333																4.0647
SALT0497	2018-05-09	13:22:46	4.0662		2018-05-09	13:18:17	7.3998	2018-05-09	13:22:46	11.466								SALT0497	3	2018-05-09	19	16.25	1.48333		2.13333																4.0662
SALT0498	2018-05-09	13:24:30	4.0539		2018-05-09	13:18:26	7.3967	2018-05-09	13:24:30	11.4506								SALT0498	3	2018-05-09	19	17.9833	1.73333		2.13333																4.0539
SALT0499	2018-05-09	13:26:05	4.0534		2018-05-09	13:18:48	7.406	2018-05-09	13:26:05	11.4594								SALT0499	3	2018-05-09	19	19.5667	1.58333		2.15																4.0534
SALT0500	2018-05-09	13:28:16	4.0519		2018-05-09	13:18:55	7.4165	2018-05-09	13:28:16	11.4684								SALT0500	3	2018-05-09	19	21.75	2.18333		2.15																4.0519
SALT0501	2018-05-09	13:29:56	4.0557		2018-05-09	13:26:34	7.4021	2018-05-09	13:29:56	11.4578								SALT0501	3	2018-05-09	19	23.4167	1.66667		2.15																4.0557
SALT0502	2018-05-09	13:31:48	4.0454		2018-05-09	13:26:43	7.4008	2018-05-09	13:31:48	11.4462								SALT0502	3	2018-05-09	19	25.2833	1.86667		2.15																4.0454
SALT0503	2018-05-09	13:33:45	4.0523		2018-05-09	13:26:54	7.4235	2018-05-09	13:33:45	11.4758								SALT0503	3	2018-05-09	19	27.2333	1.95		2.15																4.0523
SALT0504	2018-05-09	13:37:37	4.0594		2018-05-09	13:27:02	7.4038	2018-05-09	13:37:37	11.4632								SALT0504	3	2018-05-09	19	31.1	3.86667		2.15																4.0594
SALT0505	2018-05-09	13:37:47	4.0608		2018-05-09	13:27:09	7.4113	2018-05-09	13:37:47	11.4721								SALT0505	3	2018-05-09	19	31.2667	0.166667		2.15																4.0608
SALT0506	2018-05-09	13:38:55	4.0553		2018-05-09	13:35:57	7.4287	2018-05-09	13:38:55	11.484								SALT0506	3	2018-05-09	19	32.4	1.13333		2.15																4.0553
SALT0507	2018-05-09	13:40:50	4.0537		2018-05-09	13:36:06	7.4165	2018-05-09	13:40:50	11.4702								SALT0507	3	2018-05-09	19	34.3167	1.91667		2.15																4.0537
SALT0508	2018-05-09	13:42:58	4.0585		2018-05-09	13:36:13	7.4063	2018-05-09	13:42:58	11.4648								SALT0508	3	2018-05-09	19	36.45	2.13333		2.15																4.0585
SALT0509	2018-05-09	13:44:57	4.0459		2018-05-09	13:37:07	7.3727	2018-05-09	13:44:57	11.4186								SALT0509	3	2018-05-09	19	38.4333	1.98333		2.15																4.0459
SALT0510	2018-05-09	13:46:47	4.0469		2018-05-09	13:37:14	7.4037	2018-05-09	13:46:47	11.4506								SALT0510	3	2018-05-09	19	40.2667	1.83333		2.15																4.0469
SALT0511	2018-05-09	13:57:31	4.0552		2018-05-09	13:54:55	7.3868	2018-05-09	13:57:31	11.442								SALT0511	3	2018-05-09	19	51	10.7333		2.15																4.0552
SALT0512	2018-05-09	13:59:02	4.0547		2018-05-09	13:55:23	7.398	2018-05-09	13:59:02	11.4527								SALT0512	3	2018-05-09	19	52.5167	1.51667		2.16667																4.0547
SALT0513	2018-05-09	14:00:20	4.0571		2018-05-09	13:55:59	7.3632	2018-05-09	14:00:20	11.4203								SALT0513	3	2018-05-09	19	53.8167	1.3		2.16667																4.0571
SALT0514	2018-05-09	14:01:44	4.0545		2018-05-09	13:56:24	7.3877	2018-05-09	14:01:44	11.4422								SALT0514	3	2018-05-09	19	55.2167	1.4		2.16667																4.0545
SALT0515	2018-05-09	14:20:05	4.0565		2018-05-09	14:14:22	7.3933	2018-05-09	14:20:05	11.4498								SALT0515	3	2018-05-09	20	0	0		2.16667																4.0565
SALT0516	2018-05-09	14:21:20	4.0895		2018-05-09	14:14:51	7.3874	2018-05-09	14:21:20	11.4769								SALT0516	3	2018-05-09	20	1.25	1.25		2.16667																4.0895
SALT0517	2018-05-09	14:22:43	4.044		2018-05-09	14:15:11	7.3705	2018-05-09	14:22:43	11.4145								SALT0517	3	2018-05-09	20	2.63333	1.38333		2.16667																4.044
SALT0518	2018-05-09	14:24:06	4.0577		2018-05-09	14:15:33	7.3871	2018-05-09	14:24:06	11.4448								SALT0518	3	2018-05-09	20	4.01667	1.38333		2.16667																4.0577
SALT0519	2018-05-09	14:25:31	4.0675		2018-05-09	14:15:56	7.4115	2018-05-09	14:25:31	11.479								SALT0519	3	2018-05-09	20	5.43333	1.41667		2.16667																4.0675
SALT0520	2018-05-09	14:27:50	4.062		2018-05-09	14:26:00	7.3815	2018-05-09	14:27:50	11.4435								SALT0520	3	2018-05-09	20	7.75	2.31667		2.16667																4.062
SALT0521	2018-05-09	14:29:18	4.068		2018-05-09	14:26:18	7.3709	2018-05-09	14:29:18	11.4389								SALT0521	3	2018-05-09	20	9.21667	1.46667		2.16667																4.068
SALT0522	2018-05-09	14:30:47	4.051		2018-05-09	14:26:38	7.3936	2018-05-09	14:30:47	11.4446								SALT0522	3	2018-05-09	20	10.7	1.48333		2.16667																4.051
SALT0523	2018-05-09	14:32:19	4.0513		2018-05-09	14:26:59	7.3936	2018-05-09	14:32:19	11.4449								SALT0523	3	2018-05-09	20	12.2333	1.53333		2.16667																4.0513
SALT0524	2018-05-09	14:33:50	4.0534		2018-05-09	14:27:19	7.3784	2018-05-09	14:33:50	11.4318								SALT0524	3	2018-05-09	20	13.75	1.51667		2.16667																4.0534
SALT0525	2018-05-09	14:37:18	4.0553		2018-05-09	14:35:07	7.3863	2018-05-09	14:37:18	11.4416								SALT0525	3	2018-05-09	20	17.2167	3.46667		2.16667																4.0553
SALT0526	2018-05-09	14:38:40	4.1018		2018-05-09	14:35:34	7.3667	2018-05-09	14:38:40	11.4685								SALT0526	3	2018-05-09	20	18.5833	1.36667		2.18333																4.1018
SALT0527	2018-05-09	14:40:07	4.0557		2018-05-09	14:35:53	7.3764	2018-05-09	14:40:07	11.4321								SALT0527	3	2018-05-09	20	20.0333	1.45		2.18333																4.0557
SALT0528	2018-05-09	14:41:42	4.0465		2018-05-09	14:36:11	7.3805	2018-05-09	14:41:42	11.427								SALT0528	3	2018-05-09	20	21.6167	1.58333		2.18333																4.0465
SALT0529	2018-05-09	14:43:09	4.0613		2018-05-09	14:36:52	7.3824	2018-05-09	14:43:09	11.4437								SALT0529	3	2018-05-09	20	23.0667	1.45		2.18333																4.0613
SALT0530	2018-05-09	14:46:16	4.0615		2018-05-09	14:43:26	7.3648	2018-05-09	14:46:16	11.4263								SALT0530	3	2018-05-09	20	26.1833	3.11667		2.18333																4.0615
SALT0531	2018-05-09	14:48:02	4.0848		2018-05-09	14:43:34	7.4122	2018-05-09	14:48:02	11.497								SALT0531	3	2018-05-09	20	27.95	1.76667		2.18333																4.0848
SALT0532	2018-05-09	14:49:49	4.0493		2018-05-09	14:43:45	7.4181	2018-05-09	14:49:49	11.4674								SALT0532	3	2018-05-09	20	29.7333	1.78333		2.18333																4.0493
SALT0533	2018-05-09	14:51:43	4.0554		2018-05-09	14:43:53	7.3638	2018-05-09	14:51:43	11.4192								SALT0533	3	2018-05-09	20	31.6333	1.9		2.18333																4.0554
SALT0534	2018-05-09	14:53:44	4.0456		2018-05-09	14:44:00	7.393	2018-05-09	14:53:44	11.4386								SALT0534	3	2018-05-09	20	33.65	2.01667		2.18333																4.0456
SALT0535	2018-05-09	14:55:43	4.0666		2018-05-09	14:52:15	7.3795	2018-05-09	14:55:43	11.4461								SALT0535	3	2018-05-09	20	35.6333	1.98333		2.18333																4.0666
SALT0536	2018-05-09	14:57:28	4.0527		2018-05-09	14:52:23	7.3616	2018-05-09	14:57:28	11.4143								SALT0536	3	2018-05-09	20	37.3833	1.75		2.18333																4.0527
SALT0537	2018-05-09	14:59:06	4.0526		2018-05-09	14:52:30	7.3867	2018-05-09	14:59:06	11.4393								SALT0537	3	2018-05-09	20	39.0167	1.63333		2.18333																4.0526
SALT0538	2018-05-09	15:00:45	4.0492		2018-05-09	14:52:38	7.3819	2018-05-09	15:00:45	11.4311								SALT0538	3	2018-05-09	20	40.6667	1.65		2.18333																4.0492
SALT0539	2018-05-09	15:03:02	4.0583		2018-05-09	14:52:46	7.4076	2018-05-09	15:03:02	11.4659								SALT0539	3	2018-05-09	20	42.95	2.28333		2.18333																4.0583
SALT0540	2018-05-09	15:05:43	4.0406		2018-05-09	15:01:15	7.3874	2018-05-09	15:05:43	11.428								SALT0540	3	2018-05-09	20	45.6333	2.68333		2.18333																4.0406
SALT0541	2018-05-09	15:08:37	4.056		2018-05-09	15:01:22	7.3826	2018-05-09	15:08:37	11.4386								SALT0541	3	2018-05-09	20	48.5333	2.9		2.2																4.056
SALT0542	2018-05-09	15:25:06	4.0571		2018-05-09	15:01:31	7.4054	2018-05-09	15:25:06	11.4625								SALT0542	3	2018-05-09	21	0	0		2.2																4.0571
SALT0543	2018-05-09	15:25:19	4.0561		2018-05-09	15:01:40	7.3698	2018-05-09	15:25:19	11.4259								SALT0543	3	2018-05-09	21	0.216667	0.216667		2.2																4.0561
SALT0544	2018-05-09	15:25:26	4.0561		2018-05-09	15:01:47	7.362	2018-05-09	15:25:26	11.4181								SALT0544	3	2018-05-09	21	0.333333	0.116667		2.2																4.0561
SALT0545	2018-05-09	15:25:34	4.0509		2018-05-09	15:10:05	7.3802	2018-05-09	15:25:34	11.4311								SALT0545	3	2018-05-09	21	0.466667	0.133333		2.2																4.0509
SALT0546	2018-05-09	15:25:45	4.0544		2018-05-09	15:10:12	7.3863	2018-05-09	15:25:45	11.4407								SALT0546	3	2018-05-09	21	0.65	0.183333		2.2																4.0544
SALT0547	2018-05-09	15:25:54	4.0699		2018-05-09	15:22:27	7.3757	2018-05-09	15:25:54	11.4456								SALT0547	3	2018-05-09	21	0.8	0.15		2.2																4.0699
SALT0548	2018-05-09	15:32:52	4.0577		2018-05-09	15:22:35	7.3768	2018-05-09	15:32:52	11.4345								SALT0548	3	2018-05-09	21	7.76667	6.96667		2.2																4.0577
SALT0549	2018-05-09	15:33:01	4.0529		2018-05-09	15:23:23	7.3715	2018-05-09	15:33:01	11.4244								SALT0549	3	2018-05-09	21	7.91667	0.15		2.2																4.0529
SALT0550	2018-05-09	15:33:23	4.053		2018-05-09	15:23:31	7.3742	2018-05-09	15:33:23	11.4272								SALT0550	3	2018-05-09	21	8.28333	0.366667		2.2																4.053
SALT0551	2018-05-09	15:33:31	4.0537		2018-05-09	15:24:05	7.3936	2018-05-09	15:33:31	11.4473								SALT0551	3	2018-05-09	21	8.41667	0.133333		2.2																4.0537
SALT0552	2018-05-09	15:34:02	4.0533		2018-05-09	15:30:24	7.3955	2018-05-09	15:34:02	11.4488								SALT0552	3	2018-05-09	21	8.93333	0.516667		2.21667																4.0533
SALT0553	2018-05-09	15:35:53	4.0511		2018-05-09	15:30:32	7.4072	2018-05-09	15:35:53	11.4583								SALT0553	3	2018-05-09	21	10.7833	1.85		2.21667																4.0511
SALT0554	2018-05-09	15:37:22	4.0556		2018-05-09	15:30:40	7.4082	2018-05-09	15:37:22	11.4638								SALT0554	3	2018-05-09	21	12.2667	1.48333		2.21667																4.0556
SALT0555	2018-05-09	15:39:02	4.051		2018-05-09	15:30:48	7.398	2018-05-09	15:39:02	11.449								SALT0555	3	2018-05-09	21	13.9333	1.66667		2.21667																4.051
SALT0556	2018-05-09	15:41:13	4.0593		2018-05-09	15:31:01	7.3915	2018-05-09	15:41:13	11.4508								SALT0556	3	2018-05-09	21	16.1167	2.18333		2.21667																4.0593
SALT0557	2018-05-09	15:43:11	4.0635		2018-05-09	15:39:46	7.3754	2018-05-09	15:43:11	11.4389								SALT0557	3	2018-05-09	21	18.0833	1.96667		2.23333																4.0635
SALT0558	2018-05-09	15:44:53	4.0571		2018-05-09	15:39:53	7.4183	2018-05-09	15:44:53	11.4754								SALT0558	3	2018-05-09	21	19.7833	1.7		2.23333																4.0571
SALT0559	2018-05-09	15:46:41	4.056		2018-05-09	15:40:00	7.4314	2018-05-09	15:46:41	11.4874								SALT0559	3	2018-05-09	21	21.5833	1.8		2.23333																4.056
SALT0560	2018-05-09	15:48:22	4.0582		2018-05-09	15:40:12	7.4282	2018-05-09	15:48:22	11.4864								SALT0560	3	2018-05-09	21	23.2667	1.68333		2.23333																4.0582
SALT0561	2018-05-09	15:50:44	4.0551		2018-05-09	15:40:20	7.3941	2018-05-09	15:50:44	11.4492								SALT0561	3	2018-05-09	21	25.6333	2.36667		2.23333																4.0551
SALT0562	2018-05-09	15:52:52	4.0549		2018-05-09	15:48:56	7.3919	2018-05-09	15:52:52	11.4468								SALT0562	3	2018-05-09	21	27.7667	2.13333		2.23333																4.0549
SALT0563	2018-05-09	15:54:48	4.0536		2018-05-09	15:49:03	7.4004	2018-05-09	15:54:48	11.454								SALT0563	3	2018-05-09	21	29.7	1.93333		2.23333																4.0536
SALT0564	2018-05-09	15:56:51	4.0571		2018-05-09	15:49:14	7.3855	2018-05-09	15:56:51	11.4426								SALT0564	3	2018-05-09	21	31.75	2.05		2.23333																4.0571
SALT0565	2018-05-09	15:59:18	4.0541		2018-05-09	15:49:21	7.5057	2018-05-09	15:59:18	11.5598								SALT0565	3	2018-05-09	21	34.2	2.45		2.23333																4.0541
SALT0566	2018-05-09	16:09:00	4.057		2018-05-09	15:49:29	7.3994	2018-05-09	16:09:00	11.4564								SALT0566	3	2018-05-09	22	0	0		2.23333																4.057
SALT0567	2018-05-09	16:09:08	4.0559		2018-05-09	15:59:35	7.4353	2018-05-09	16:09:08	11.4912								SALT0567	3	2018-05-09	22	0.133333	0.133333		2.23333																4.0559
SALT0568	2018-05-09	16:10:09	4.0536		2018-05-09	15:59:42	7.3791	2018-05-09	16:10:09	11.4327								SALT0568	3	2018-05-09	22	1.15	1.01667		2.25																4.0536
SALT0569	2018-05-09	16:11:44	4.0549		2018-05-09	15:59:50	7.4329	2018-05-09	16:11:44	11.4878								SALT0569	3	2018-05-09	22	2.73333	1.58333		2.25																4.0549
SALT0570	2018-05-09	16:13:34	4.0535		2018-05-09	16:00:03	7.4007	2018-05-09	16:13:34	11.4542								SALT0570	3	2018-05-09	22	4.56667	1.83333		2.25																4.0535
SALT0571	2018-05-09	16:15:06	4.0576		2018-05-09	16:12:16	7.4122	2018-05-09	16:15:06	11.4698								SALT0571	3	2018-05-09	22	6.1	1.53333		2.25																4.0576
SALT0572	2018-05-09	16:16:32	4.0583		2018-05-09	16:12:22	7.504	2018-05-09	16:16:32	11.5623								SALT0572	3	2018-05-09	22	7.53333	1.43333		2.25																4.0583
SALT0573	2018-05-09	16:18:06	4.0566		2018-05-09	16:12:29	7.4138	2018-05-09	16:18:06	11.4704								SALT0573	3	2018-05-09	22	9.1	1.56667		2.25																4.0566
SALT0574	2018-05-09	16:19:32	4.0592		2018-05-09	16:12:40	7.4262	2018-05-09	16:19:32	11.4854								SALT0574	3	2018-05-09	22	10.5333	1.43333		2.25																4.0592
SALT0575	2018-05-09	16:21:24	4.0555		2018-05-09	16:12:47	7.4266	2018-05-09	16:21:24	11.4821								SALT0575	3	2018-05-09	22	12.4	1.86667		2.25																4.0555
SALT0576	2018-05-09	16:23:06	4.0563		2018-05-09	16:19:59	7.409	2018-05-09	16:23:06	11.4653								SALT0576	3	2018-05-09	22	14.1	1.7		2.25																4.0563
SALT0577	2018-05-09	16:24:45	4.0553		2018-05-09	16:20:09	7.4311	2018-05-09	16:24:45	11.4864								SALT0577	3	2018-05-09	22	15.75	1.65		2.25																4.0553
SALT0578	2018-05-09	16:26:23	4.0538		2018-05-09	16:20:19	7.4545	2018-05-09	16:26:23	11.5083								SALT0578	3	2018-05-09	22	17.3833	1.63333		2.26667																4.0538
SALT0579	2018-05-09	16:27:49	4.0549		2018-05-09	16:20:26	7.4076	2018-05-09	16:27:49	11.4625								SALT0579	3	2018-05-09	22	18.8167	1.43333		2.26667																4.0549
SALT0580	2018-05-09	16:29:41	4.0519		2018-05-09	16:20:33	7.3997	2018-05-09	16:29:41	11.4516								SALT0580	3	2018-05-09	22	20.6833	1.86667		2.26667																4.0519
SALT0581	2018-05-09	16:39:25	4.0631		2018-05-09	16:28:18	7.4152	2018-05-09	16:39:25	11.4783								SALT0581	3	2018-05-09	22	30.4167	9.73333		2.26667																4.0631
SALT0582	2018-05-09	16:39:33	4.0522		2018-05-09	16:28:25	7.4223	2018-05-09	16:39:33	11.4745								SALT0582	3	2018-05-09	22	30.55	0.133333		2.26667																4.0522
SALT0583	2018-05-09	16:39:41	4.0639		2018-05-09	16:28:32	7.4427	2018-05-09	16:39:41	11.5066								SALT0583	3	2018-05-09	22	30.6833	0.133333		2.26667																4.0639
SALT0584	2018-05-09	16:39:51	4.0635		2018-05-09	16:28:43	7.3961	2018-05-09	16:39:51	11.4596								SALT0584	3	2018-05-09	22	30.85	0.166667		2.26667																4.0635
SALT0585	2018-05-09	16:40:01	4.0683		2018-05-09	16:28:49	7.4311	2018-05-09	16:40:01	11.4994								SALT0585	3	2018-05-09	22	31.0167	0.166667		2.26667																4.0683
SALT0586	2018-05-09	16:41:15	4.0591		2018-05-09	16:37:47	7.4099	2018-05-09	16:41:15	11.469								SALT0586	3	2018-05-09	22	32.25	1.23333		2.26667																4.0591
SALT0587	2018-05-09	16:53:09	4.0602		2018-05-09	16:37:56	7.3886	2018-05-09	16:53:09	11.4488								SALT0587	3	2018-05-09	23	0	0		2.26667																4.0602
SALT0588	2018-05-09	16:54:42	4.0559		2018-05-09	16:38:03	7.4156	2018-05-09	16:54:42	11.4715								SALT0588	3	2018-05-09	23	1.55	1.55		2.26667																4.0559
SALT0589	2018-05-09	16:56:21	4.0527		2018-05-09	16:38:09	7.4246	2018-05-09	16:56:21	11.4773								SALT0589	3	2018-05-09	23	3.2	1.65		2.26667																4.0527
SALT0590	2018-05-09	16:57:54	4.0544		2018-05-09	16:38:18	7.4314	2018-05-09	16:57:54	11.4858								SALT0590	3	2018-05-09	23	4.75	1.55		2.26667																4.0544
SALT0591	2018-05-09	16:59:39	4.0535		2018-05-09	16:41:30	7.3891	2018-05-09	16:59:39	11.4426								SALT0591	3	2018-05-09	23	6.5	1.75		2.28333																4.0535
SALT0592	2018-05-09	17:02:30	4.0733		2018-05-09	17:00:16	7.4022	2018-05-09	17:02:30	11.4755								SALT0592	3	2018-05-09	23	9.35	2.85		2.28333																4.0733
SALT0593	2018-05-09	17:04:13	4.0577		2018-05-09	17:00:36	7.3787	2018-05-09	17:04:13	11.4364								SALT0593	3	2018-05-09	23	11.0667	1.71667		2.28333																4.0577
SALT0594	2018-05-09	17:05:55	4.0551		2018-05-09	17:00:52	7.422	2018-05-09	17:05:55	11.4771								SALT0594	3	2018-05-09	23	12.7667	1.7		2.28333																4.0551
SALT0595	2018-05-09	17:07:50	4.0474		2018-05-09	17:01:13	7.4298	2018-05-09	17:07:50	11.4772								SALT0595	3	2018-05-09	23	14.6833	1.91667		2.28333																4.0474
SALT0596	2018-05-09	17:09:18	4.0512		2018-05-09	17:01:37	7.4039	2018-05-09	17:09:18	11.4551								SALT0596	3	2018-05-09	23	16.15	1.46667		2.28333																4.0512
SALT0597	2018-05-09	17:12:19	4.0528		2018-05-09	17:10:03	7.3868	2018-05-09	17:12:19	11.4396								SALT0597	3	2018-05-09	23	19.1667	3.01667		2.28333																4.0528
SALT0598	2018-05-09	17:13:49	4.0691		2018-05-09	17:10:22	7.4197	2018-05-09	17:13:49	11.4888								SALT0598	3	2018-05-09	23	20.6667	1.5		2.28333																4.0691
SALT0599	2018-05-09	17:15:54	4.0587		2018-05-09	17:10:40	7.3771	2018-05-09	17:15:54	11.4358								SALT0599	3	2018-05-09	23	22.75	2.08333		2.28333																4.0587
SALT0600	2018-05-09	17:17:57	4.0565		2018-05-09	17:11:01	7.4179	2018-05-09	17:17:57	11.4744								SALT0600	3	2018-05-09	23	24.8	2.05		2.28333																4.0565
SALT0601	2018-05-09	17:19:42	4.0537		2018-05-09	17:11:30	7.4085	2018-05-09	17:19:42	11.4622								SALT0601	3	2018-05-09	23	26.55	1.75		2.28333																4.0537
SALT0602	2018-05-09	17:22:03	4.0514		2018-05-09	17:11:50	7.3789	2018-05-09	17:22:03	11.4303								SALT0602	3	2018-05-09	23	28.9	2.35		2.28333																4.0514
SALT0603	2018-05-09	17:24:02	4.0674		2018-05-09	17:20:06	7.3679	2018-05-09	17:24:02	11.4353								SALT0603	3	2018-05-09	23	30.8833	1.98333		2.28333																4.0674
SALT0604	2018-05-09	17:25:57	4.058		2018-05-09	17:20:14	7.3935	2018-05-09	17:25:57	11.4515								SALT0604	3	2018-05-09	23	32.8	1.91667		2.28333																4.058
SALT0605	2018-05-09	17:27:55	4.0701		2018-05-09	17:20:21	7.3722	2018-05-09	17:27:55	11.4423								SALT0605	3	2018-05-09	23	34.7667	1.96667		2.3																4.0701
SALT0606	2018-05-09	17:29:56	4.0626		2018-05-09	17:20:29	7.4017	2018-05-09	17:29:56	11.4643								SALT0606	3	2018-05-09	23	36.7833	2.01667		2.3																4.0626
SALT0607	2018-05-09	17:31:54	4.0527		2018-05-09	17:20:37	7.4023	2018-05-09	17:31:54	11.455								SALT0607	3	2018-05-09	23	38.75	1.96667		2.3																4.0527
SALT0608	2018-05-09	17:33:51	4.0524		2018-05-09	17:21:28	7.3907	2018-05-09	17:33:51	11.4431								SALT0608	3	2018-05-09	23	40.7	1.95		2.3																4.0524
SALT0609	2018-05-10	08:49:43	4.0545		2018-05-10	08:33:42	7.394	2018-05-10	08:49:43	11.4485								SALT0609	4	2018-05-10	24	0	0		2.3																4.0545
SALT0610	2018-05-10	08:49:51	4.0591		2018-05-10	08:33:50	7.3703	2018-05-10	08:49:51	11.4294								SALT0610	4	2018-05-10	24	0.133333	0.133333		2.3																4.0591
SALT0611	2018-05-10	08:50:00	4.0541		2018-05-10	08:33:57	7.3867	2018-05-10	08:50:00	11.4408								SALT0611	4	2018-05-10	24	0.283333	0.15		2.3																4.0541
SALT0612	2018-05-10	08:50:08	4.0554		2018-05-10	08:34:05	7.3767	2018-05-10	08:50:08	11.4321								SALT0612	4	2018-05-10	24	0.416667	0.133333		2.31667																4.0554
SALT0613	2018-05-10	08:50:15	4.0579		2018-05-10	08:34:12	7.3637	2018-05-10	08:50:15	11.4216								SALT0613	4	2018-05-10	24	0.533333	0.116667		2.31667																4.0579
SALT0614	2018-05-10	08:50:23	4.0565		2018-05-10	08:36:34	7.4227	2018-05-10	08:50:23	11.4792								SALT0614	4	2018-05-10	24	0.666667	0.133333		2.31667																4.0565
SALT0615	2018-05-10	08:52:54	4.0547		2018-05-10	08:46:41	7.4321	2018-05-10	08:52:54	11.4868								SALT0615	4	2018-05-10	24	3.18333	2.51667		2.31667																4.0547
SALT0616	2018-05-10	08:53:01	4.0583		2018-05-10	08:46:49	7.3911	2018-05-10	08:53:01	11.4494								SALT0616	4	2018-05-10	24	3.3	0.116667		2.31667																4.0583
SALT0617	2018-05-10	08:54:00	4.0588		2018-05-10	08:46:57	7.432	2018-05-10	08:54:00	11.4908								SALT0617	4	2018-05-10	24	4.28333	0.983333		2.31667																4.0588
SALT0618	2018-05-10	08:54:55	4.0601		2018-05-10	08:47:03	7.4046	2018-05-10	08:54:55	11.4647								SALT0618	4	2018-05-10	24	5.2	0.916667		2.31667																4.0601
SALT0619	2018-05-10	08:56:40	4.0593		2018-05-10	08:47:11	7.4084	2018-05-10	08:56:40	11.4677								SALT0619	4	2018-05-10	24	6.95	1.75		2.31667																4.0593
SALT0620	2018-05-10	08:58:25	4.0562		2018-05-10	08:47:22	7.4052	2018-05-10	08:58:25	11.4614								SALT0620	4	2018-05-10	24	8.7	1.75		2.31667																4.0562
SALT0621	2018-05-10	09:00:04	4.06		2018-05-10	08:55:26	7.4161	2018-05-10	09:00:04	11.4761								SALT0621	4	2018-05-10	24	10.35	1.65		2.31667																4.06
SALT0622	2018-05-10	09:01:43	4.0583		2018-05-10	08:55:34	7.4264	2018-05-10	09:01:43	11.4847								SALT0622	4	2018-05-10	24	12	1.65		2.33333																4.0583
SALT0623	2018-05-10	09:04:43	4.0546		2018-05-10	08:55:41	7.4068	2018-05-10	09:04:43	11.4614								SALT0623	4	2018-05-10	24	15	3		2.33333																4.0546
SALT0624	2018-05-10	09:05:02	4.0551		2018-05-10	08:55:54	7.4271	2018-05-10	09:05:02	11.4822								SALT0624	4	2018-05-10	24	15.3167	0.316667		2.33333																4.0551
SALT0625	2018-05-10	09:06:59	4.0569		2018-05-10	08:56:02	7.3883	2018-05-10	09:06:59	11.4452								SALT0625	4	2018-05-10	24	17.2667	1.95		2.33333																4.0569
SALT0626	2018-05-10	09:09:08	4.0562		2018-05-10	08:56:09	7.3733	2018-05-10	09:09:08	11.4295								SALT0626	4	2018-05-10	24	19.4167	2.15		2.33333																4.0562
SALT0627	2018-05-10	09:13:37	4.0505		2018-05-10	09:05:53	7.3587	2018-05-10	09:13:37	11.4092								SALT0627	4	2018-05-10	24	23.9	4.48333		2.33333																4.0505
SALT0628	2018-05-10	09:13:22	4.0672		2018-05-10	09:06:01	7.3864	2018-05-10	09:13:22	11.4536								SALT0628	4	2018-05-10	24	23.65	0		2.33333																4.0672
SALT0629	2018-05-10	09:15:17	4.061		2018-05-10	09:06:09	7.3606	2018-05-10	09:15:17	11.4216								SALT0629	4	2018-05-10	24	25.5667	1.91667		2.33333																4.061
SALT0630	2018-05-10	09:16:54	4.0453		2018-05-10	09:06:19	7.36	2018-05-10	09:16:54	11.4053								SALT0630	4	2018-05-10	24	27.1833	1.61667		2.33333																4.0453
SALT0631	2018-05-10	09:21:54	4.0485		2018-05-10	09:06:26	7.3672	2018-05-10	09:21:54	11.4157								SALT0631	4	2018-05-10	24	32.1833	5		2.35																4.0485
SALT0632	2018-05-10	09:21:47	4.0619		2018-05-10	09:06:33	7.3646	2018-05-10	09:21:47	11.4265								SALT0632	4	2018-05-10	24	32.0667	0		2.35																4.0619
SALT0633	2018-05-10	09:24:50	4.0452		2018-05-10	09:19:14	7.3642	2018-05-10	09:24:50	11.4094								SALT0633	4	2018-05-10	24	35.1167	3.05		2.35																4.0452
SALT0634	2018-05-10	09:25:54	4.0557		2018-05-10	09:19:22	7.3605	2018-05-10	09:25:54	11.4162								SALT0634	4	2018-05-10	24	36.1833	1.06667		2.35																4.0557
SALT0635	2018-05-10	09:34:18	4.0495		2018-05-10	09:19:29	7.388	2018-05-10	09:34:18	11.4375								SALT0635	4	2018-05-10	24	44.5833	8.4		2.35																4.0495
SALT0636	2018-05-10	09:34:26	4.0507		2018-05-10	09:19:38	7.3666	2018-05-10	09:34:26	11.4173								SALT0636	4	2018-05-10	24	44.7167	0.133333		2.35																4.0507
SALT0637	2018-05-10	09:46:52	4.0662		2018-05-10	09:19:45	7.3615	2018-05-10	09:46:52	11.4277								SALT0637	4	2018-05-10	25	0	0		2.35																4.0662
SALT0638	2018-05-10	09:47:04	4.0538		2018-05-10	09:19:53	7.3921	2018-05-10	09:47:04	11.4459								SALT0638	4	2018-05-10	25	0.2	0.2		2.35																4.0538
SALT0639	2018-05-10	09:48:00	4.0623		2018-05-10	09:38:39	7.3649	2018-05-10	09:48:00	11.4272								SALT0639	4	2018-05-10	25	1.13333	0.933333		2.35																4.0623
SALT0640	2018-05-10	09:49:49	4.0589		2018-05-10	09:38:47	7.37	2018-05-10	09:49:49	11.4289								SALT0640	4	2018-05-10	25	2.95	1.81667		2.35																4.0589
SALT0641	2018-05-10	09:51:09	4.0634		2018-05-10	09:38:54	7.3893	2018-05-10	09:51:09	11.4527								SALT0641	4	2018-05-10	25	4.28333	1.33333		2.35																4.0634
SALT0642	2018-05-10	09:53:06	4.0577		2018-05-10	09:39:02	7.3901	2018-05-10	09:53:06	11.4478								SALT0642	4	2018-05-10	25	6.23333	1.95		2.36667																4.0577
SALT0643	2018-05-10	09:54:02	4.0624		2018-05-10	09:50:21	7.3929	2018-05-10	09:54:02	11.4553								SALT0643	4	2018-05-10	25	7.16667	0.933333		2.36667																4.0624
SALT0644	2018-05-10	09:55:25	4.0642		2018-05-10	09:50:28	7.3558	2018-05-10	09:55:25	11.42								SALT0644	4	2018-05-10	25	8.55	1.38333		2.36667																4.0642
SALT0645	2018-05-10	09:58:34	4.0586		2018-05-10	09:50:35	7.383	2018-05-10	09:58:34	11.4416								SALT0645	4	2018-05-10	25	11.7	3.15		2.36667																4.0586
SALT0646	2018-05-10	09:58:41	4.0378		2018-05-10	09:51:50	7.3971	2018-05-10	09:58:41	11.4349								SALT0646	4	2018-05-10	25	11.8167	0.116667		2.36667																4.0378
SALT0647	2018-05-10	10:01:22	4.0527		2018-05-10	09:52:23	7.3692	2018-05-10	10:01:22	11.4219								SALT0647	4	2018-05-10	25	14.5	2.68333		2.38333																4.0527
SALT0648	2018-05-10	10:02:06	4.0495		2018-05-10	09:52:32	7.3962	2018-05-10	10:02:06	11.4457								SALT0648	4	2018-05-10	25	15.2333	0.733333		2.38333																4.0495
SALT0649	2018-05-10	10:05:10	4.0647		2018-05-10	09:59:28	7.3647	2018-05-10	10:05:10	11.4294								SALT0649	4	2018-05-10	25	18.3	3.06667		2.38333																4.0647
SALT0650	2018-05-10	10:05:52	4.0593		2018-05-10	09:59:36	7.391	2018-05-10	10:05:52	11.4503								SALT0650	4	2018-05-10	25	19	0.7		2.38333																4.0593
SALT0651	2018-05-10	10:07:45	4.0516		2018-05-10	10:00:00	7.3768	2018-05-10	10:07:45	11.4284								SALT0651	4	2018-05-10	25	20.8833	1.88333		2.38333																4.0516
SALT0652	2018-05-10	10:08:25	4.0577		2018-05-10	10:00:10	7.3895	2018-05-10	10:08:25	11.4472								SALT0652	4	2018-05-10	25	21.55	0.666667		2.38333																4.0577
SALT0653	2018-05-10	10:09:46	4.0508		2018-05-10	10:00:17	7.3923	2018-05-10	10:09:46	11.4431								SALT0653	4	2018-05-10	25	22.9	1.35		2.38333																4.0508
SALT0654	2018-05-10	10:11:31	4.058		2018-05-10	10:00:30	7.3861	2018-05-10	10:11:31	11.4441								SALT0654	4	2018-05-10	25	24.65	1.75		2.38333																4.058
SALT0655	2018-05-10	10:14:53	4.053		2018-05-10	10:08:56	7.3923	2018-05-10	10:14:53	11.4453								SALT0655	4	2018-05-10	25	28.0167	3.36667		2.38333																4.053
SALT0656	2018-05-10	10:15:30	4.0527		2018-05-10	10:09:05	7.3807	2018-05-10	10:15:30	11.4334								SALT0656	4	2018-05-10	25	28.6333	0.616667		2.4																4.0527
SALT0657	2018-05-10	10:17:40	4.0579		2018-05-10	10:09:13	7.3689	2018-05-10	10:17:40	11.4268								SALT0657	4	2018-05-10	25	30.8	2.16667		2.4																4.0579
SALT0658	2018-05-10	10:17:47	4.0559		2018-05-10	10:09:24	7.3755	2018-05-10	10:17:47	11.4314								SALT0658	4	2018-05-10	25	30.9167	0.116667		2.4																4.0559
SALT0659	2018-05-10	10:20:44	4.0606		2018-05-10	10:09:59	7.4091	2018-05-10	10:20:44	11.4697								SALT0659	4	2018-05-10	25	33.8667	2.95		2.41667																4.0606
SALT0660	2018-05-10	10:20:51	4.0669		2018-05-10	10:10:08	7.3897	2018-05-10	10:20:51	11.4566								SALT0660	4	2018-05-10	25	33.9833	0.116667		2.41667																4.0669
SALT0661	2018-05-10	10:22:14	4.0601		2018-05-10	10:18:31	7.3683	2018-05-10	10:22:14	11.4284								SALT0661	4	2018-05-10	25	35.3667	1.38333		2.41667																4.0601
SALT0662	2018-05-10	10:23:36	4.056		2018-05-10	10:18:39	7.3933	2018-05-10	10:23:36	11.4493								SALT0662	4	2018-05-10	25	36.7333	1.36667		2.41667																4.056
SALT0663	2018-05-10	10:25:17	4.0554		2018-05-10	10:18:48	7.3968	2018-05-10	10:25:17	11.4522								SALT0663	4	2018-05-10	25	38.4167	1.68333		2.41667																4.0554
SALT0664	2018-05-10	10:28:32	4.0744		2018-05-10	10:18:56	7.3729	2018-05-10	10:28:32	11.4473								SALT0664	4	2018-05-10	25	41.6667	3.25		2.41667																4.0744
SALT0665	2018-05-10	10:34:54	4.0574		2018-05-10	10:19:03	7.3964	2018-05-10	10:34:54	11.4538								SALT0665	4	2018-05-10	26	0	0		2.41667																4.0574
SALT0666	2018-05-10	10:36:17	4.0558		2018-05-10	10:19:10	7.382	2018-05-10	10:36:17	11.4378								SALT0666	4	2018-05-10	26	1.38333	1.38333		2.41667																4.0558
SALT0667	2018-05-10	10:37:47	4.0645		2018-05-10	10:28:40	7.3797	2018-05-10	10:37:47	11.4442								SALT0667	4	2018-05-10	26	2.88333	1.5		2.41667																4.0645
SALT0668	2018-05-10	10:39:04	4.0554		2018-05-10	10:28:47	7.3746	2018-05-10	10:39:04	11.43								SALT0668	4	2018-05-10	26	4.16667	1.28333		2.41667																4.0554
SALT0669	2018-05-10	10:40:45	4.0552		2018-05-10	10:28:55	7.3821	2018-05-10	10:40:45	11.4373								SALT0669	4	2018-05-10	26	5.85	1.68333		2.43333																4.0552
SALT0670	2018-05-10	10:42:12	4.053		2018-05-10	10:29:02	7.3551	2018-05-10	10:42:12	11.4081								SALT0670	4	2018-05-10	26	7.3	1.45		2.43333																4.053
SALT0671	2018-05-10	10:53:42	4.06		2018-05-10	10:39:38	7.3785	2018-05-10	10:53:42	11.4385								SALT0671	4	2018-05-10	26	18.8	11.5		2.43333																4.06
SALT0672	2018-05-10	10:53:51	4.0579		2018-05-10	10:39:45	7.3943	2018-05-10	10:53:51	11.4522								SALT0672	4	2018-05-10	26	18.95	0.15		2.43333																4.0579
SALT0673	2018-05-10	10:53:59	4.0524		2018-05-10	10:39:53	7.3735	2018-05-10	10:53:59	11.4259								SALT0673	4	2018-05-10	26	19.0833	0.133333		2.43333																4.0524
SALT0674	2018-05-10	10:54:06	4.0602		2018-05-10	10:40:05	7.3775	2018-05-10	10:54:06	11.4377								SALT0674	4	2018-05-10	26	19.2	0.116667		2.43333																4.0602
SALT0675	2018-05-10	10:54:13	4.0565		2018-05-10	10:40:15	7.3719	2018-05-10	10:54:13	11.4284								SALT0675	4	2018-05-10	26	19.3167	0.116667		2.43333																4.0565
SALT0676	2018-05-10	10:54:20	4.0595		2018-05-10	10:40:22	7.3592	2018-05-10	10:54:20	11.4187								SALT0676	4	2018-05-10	26	19.4333	0.116667		2.43333																4.0595
SALT0677	2018-05-10	10:54:37	4.0525		2018-05-10	10:50:31	7.4002	2018-05-10	10:54:37	11.4527								SALT0677	4	2018-05-10	26	19.7167	0.283333		2.45																4.0525
SALT0678	2018-05-10	10:56:00	4.0564		2018-05-10	10:50:38	7.3795	2018-05-10	10:56:00	11.4359								SALT0678	4	2018-05-10	26	21.1	1.38333		2.45																4.0564
SALT0679	2018-05-10	10:56:55	4.0556		2018-05-10	10:50:46	7.3714	2018-05-10	10:56:55	11.427								SALT0679	4	2018-05-10	26	22.0167	0.916667		2.45																4.0556
SALT0680	2018-05-10	10:58:18	4.0504		2018-05-10	10:52:24	7.3708	2018-05-10	10:58:18	11.4212								SALT0680	4	2018-05-10	26	23.4	1.38333		2.45																4.0504
SALT0681	2018-05-10	11:00:01	4.0556		2018-05-10	10:52:30	7.3712	2018-05-10	11:00:01	11.4268								SALT0681	4	2018-05-10	26	25.1167	1.71667		2.45																4.0556
SALT0682	2018-05-10	11:01:25	4.0596		2018-05-10	10:52:38	7.3833	2018-05-10	11:01:25	11.4429								SALT0682	4	2018-05-10	26	26.5167	1.4		2.45																4.0596
SALT0683	2018-05-10	11:04:37	4.0601		2018-05-10	10:58:53	7.3853	2018-05-10	11:04:37	11.4454								SALT0683	4	2018-05-10	26	29.7167	3.2		2.45																4.0601
SALT0684	2018-05-10	11:04:45	4.0554		2018-05-10	10:59:03	7.3677	2018-05-10	11:04:45	11.4231								SALT0684	4	2018-05-10	26	29.85	0.133333		2.46667																4.0554
SALT0685	2018-05-10	11:07:38	4.0524		2018-05-10	10:59:12	7.3976	2018-05-10	11:07:38	11.45								SALT0685	4	2018-05-10	26	32.7333	2.88333		2.46667																4.0524
SALT0686	2018-05-10	11:07:46	4.0536		2018-05-10	10:59:19	7.3879	2018-05-10	11:07:46	11.4415								SALT0686	4	2018-05-10	26	32.8667	0.133333		2.46667																4.0536
SALT0687	2018-05-10	11:09:31	4.0527		2018-05-10	10:59:26	7.3696	2018-05-10	11:09:31	11.4223								SALT0687	4	2018-05-10	26	34.6167	1.75		2.46667																4.0527
SALT0688	2018-05-10	11:11:24	4.0523		2018-05-10	10:59:35	7.3932	2018-05-10	11:11:24	11.4455								SALT0688	4	2018-05-10	26	36.5	1.88333		2.48333																4.0523
SALT0689	2018-05-10	11:13:57	4.0611		2018-05-10	11:11:46	7.3859	2018-05-10	11:13:57	11.447								SALT0689	4	2018-05-10	26	39.05	2.55		2.48333																4.0611
SALT0690	2018-05-10	11:15:28	4.0567		2018-05-10	11:12:10	7.39	2018-05-10	11:15:28	11.4467								SALT0690	4	2018-05-10	26	40.5667	1.51667		2.48333																4.0567
SALT0691	2018-05-10	11:16:51	4.0629		2018-05-10	11:12:35	7.393	2018-05-10	11:16:51	11.4559								SALT0691	4	2018-05-10	26	41.95	1.38333		2.48333																4.0629
SALT0692	2018-05-10	11:43:50	4.0579		2018-05-10	11:41:43	7.3877	2018-05-10	11:43:50	11.4456								SALT0692	4	2018-05-10	27	0	0		2.48333																4.0579
SALT0693	2018-05-10	11:45:26	4.0671		2018-05-10	11:42:03	7.397	2018-05-10	11:45:26	11.4641								SALT0693	4	2018-05-10	27	1.6	1.6		2.5																4.0671
SALT0694	2018-05-10	11:47:12	4.0521		2018-05-10	11:42:30	7.4192	2018-05-10	11:47:12	11.4713								SALT0694	4	2018-05-10	27	3.36667	1.76667		2.5																4.0521
SALT0695	2018-05-10	11:48:31	4.0607		2018-05-10	11:42:48	7.4251	2018-05-10	11:48:31	11.4858								SALT0695	4	2018-05-10	27	4.68333	1.31667		2.5																4.0607
SALT0696	2018-05-10	11:49:57	4.0567		2018-05-10	11:43:05	7.3877	2018-05-10	11:49:57	11.4444								SALT0696	4	2018-05-10	27	6.11667	1.43333		2.5																4.0567
SALT0697	2018-05-10	11:51:54	4.0526		2018-05-10	11:43:24	7.3939	2018-05-10	11:51:54	11.4465								SALT0697	4	2018-05-10	27	8.06667	1.95		2.51667																4.0526
SALT0698	2018-05-10	11:53:41	4.055		2018-05-10	11:50:29	7.3933	2018-05-10	11:53:41	11.4483								SALT0698	4	2018-05-10	27	9.85	1.78333		2.51667																4.055
SALT0699	2018-05-10	11:55:15	4.0592		2018-05-10	11:50:38	7.3774	2018-05-10	11:55:15	11.4366								SALT0699	4	2018-05-10	27	11.4167	1.56667		2.51667																4.0592
SALT0700	2018-05-10	11:56:46	4.0569		2018-05-10	11:50:51	7.3863	2018-05-10	11:56:46	11.4432								SALT0700	4	2018-05-10	27	12.9333	1.51667		2.51667																4.0569
SALT0701	2018-05-10	11:58:25	4.056		2018-05-10	11:52:11	7.3668	2018-05-10	11:58:25	11.4228								SALT0701	4	2018-05-10	27	14.5833	1.65		2.51667																4.056
SALT0702	2018-05-10	12:00:05	4.0593		2018-05-10	11:52:18	7.3923	2018-05-10	12:00:05	11.4516								SALT0702	4	2018-05-10	27	16.25	1.66667		2.53333																4.0593
SALT0703	2018-05-10	12:01:42	4.0543		2018-05-10	11:52:27	7.3883	2018-05-10	12:01:42	11.4426								SALT0703	4	2018-05-10	27	17.8667	1.61667		2.53333																4.0543
SALT0704	2018-05-10	12:03:30	4.0547		2018-05-10	11:58:57	7.3856	2018-05-10	12:03:30	11.4403								SALT0704	4	2018-05-10	27	19.6667	1.8		2.53333																4.0547
SALT0705	2018-05-10	12:05:25	4.0602		2018-05-10	11:59:05	7.393	2018-05-10	12:05:25	11.4532								SALT0705	4	2018-05-10	27	21.5833	1.91667		2.53333																4.0602
SALT0706	2018-05-10	12:07:33	4.0635		2018-05-10	11:59:13	7.3983	2018-05-10	12:07:33	11.4618								SALT0706	4	2018-05-10	27	23.7167	2.13333		2.53333																4.0635
SALT0707	2018-05-10	12:09:45	4.0635		2018-05-10	11:59:20	7.4112	2018-05-10	12:09:45	11.4747								SALT0707	4	2018-05-10	27	25.9167	2.2		2.53333																4.0635
SALT0708	2018-05-10	12:11:33	4.0633		2018-05-10	11:59:27	7.3969	2018-05-10	12:11:33	11.4602								SALT0708	4	2018-05-10	27	27.7167	1.8		2.53333																4.0633
SALT0709	2018-05-10	12:13:37	4.0642		2018-05-10	11:59:36	7.3855	2018-05-10	12:13:37	11.4497								SALT0709	4	2018-05-10	27	29.7833	2.06667		2.53333																4.0642
SALT0710	2018-05-10	12:15:45	4.0624		2018-05-10	12:10:23	7.3941	2018-05-10	12:15:45	11.4565								SALT0710	4	2018-05-10	27	31.9167	2.13333		2.53333																4.0624
SALT0711	2018-05-10	12:19:25	4.0674		2018-05-10	12:10:33	7.3908	2018-05-10	12:19:25	11.4582								SALT0711	4	2018-05-10	27	35.5833	3.66667		2.53333																4.0674
SALT0712	2018-05-10	12:21:20	4.0652		2018-05-10	12:10:40	7.3871	2018-05-10	12:21:20	11.4523								SALT0712	4	2018-05-10	27	37.5	1.91667		2.53333																4.0652
SALT0713	2018-05-10	12:24:50	4.0634		2018-05-10	12:10:49	7.3918	2018-05-10	12:24:50	11.4552								SALT0713	4	2018-05-10	27	41	3.5		2.53333																4.0634
SALT0714	2018-05-10	12:26:37	4.0532		2018-05-10	12:10:58	7.375	2018-05-10	12:26:37	11.4282								SALT0714	4	2018-05-10	27	42.7833	1.78333		2.53333																4.0532
SALT0715	2018-05-10	12:28:07	4.0946		2018-05-10	12:11:06	7.3979	2018-05-10	12:28:07	11.4925								SALT0715	4	2018-05-10	27	44.2833	1.5		2.53333																4.0946
SALT0716	2018-05-10	12:29:20	4.0973		2018-05-10	12:27:29	7.4124	2018-05-10	12:29:20	11.5097								SALT0716	4	2018-05-10	27	45.5	1.21667		2.53333																4.0973
SALT0717	2018-05-10	12:31:47	4.0913		2018-05-10	12:27:37	7.3876	2018-05-10	12:31:47	11.4789								SALT0717	4	2018-05-10	27	47.95	2.45		2.55																4.0913
SALT0718	2018-05-10	12:39:23	4.0992		2018-05-10	12:33:36	7.3797	2018-05-10	12:39:23	11.4789								SALT0718	4	2018-05-10	28	0	0		2.55																4.0992
SALT0719	2018-05-10	12:40:25	4.0942		2018-05-10	12:33:43	7.3774	2018-05-10	12:40:25	11.4716								SALT0719	4	2018-05-10	28	1.03333	1.03333		2.55																4.0942
SALT0720	2018-05-10	12:41:25	4.0971		2018-05-10	12:33:50	7.399	2018-05-10	12:41:25	11.4961								SALT0720	4	2018-05-10	28	2.03333	1		2.55																4.0971
SALT0721	2018-05-10	12:42:27	4.0867		2018-05-10	12:33:58	7.3872	2018-05-10	12:42:27	11.4739								SALT0721	4	2018-05-10	28	3.06667	1.03333		2.55																4.0867
SALT0722	2018-05-10	12:44:41	4.1029		2018-05-10	12:34:05	7.4003	2018-05-10	12:44:41	11.5032								SALT0722	4	2018-05-10	28	5.3	2.23333		2.55																4.1029
SALT0723	2018-05-10	12:44:48	4.0933		2018-05-10	12:34:12	7.3867	2018-05-10	12:44:48	11.48								SALT0723	4	2018-05-10	28	5.41667	0.116667		2.55																4.0933
SALT0724	2018-05-10	12:46:02	4.0802		2018-05-10	12:42:55	7.4081	2018-05-10	12:46:02	11.4883								SALT0724	4	2018-05-10	28	6.65	1.23333		2.55																4.0802
SALT0725	2018-05-10	12:47:23	4.0883		2018-05-10	12:43:03	7.3602	2018-05-10	12:47:23	11.4485								SALT0725	4	2018-05-10	28	8	1.35		2.56667																4.0883
SALT0726	2018-05-10	12:48:44	4.0884		2018-05-10	12:43:09	7.3841	2018-05-10	12:48:44	11.4725								SALT0726	4	2018-05-10	28	9.35	1.35		2.56667																4.0884
SALT0727	2018-05-10	12:50:02	4.0847		2018-05-10	12:43:16	7.3879	2018-05-10	12:50:02	11.4726								SALT0727	4	2018-05-10	28	10.65	1.3		2.56667																4.0847
SALT0728	2018-05-10	12:52:13	4.0869		2018-05-10	12:43:26	7.3699	2018-05-10	12:52:13	11.4568								SALT0728	4	2018-05-10	28	12.8333	2.18333		2.58333																4.0869
SALT0729	2018-05-10	12:54:17	4.087		2018-05-10	12:43:32	7.3869	2018-05-10	12:54:17	11.4739								SALT0729	4	2018-05-10	28	14.9	2.06667		2.58333																4.087
SALT0730	2018-05-10	12:54:25	4.0899		2018-05-10	12:50:41	7.4024	2018-05-10	12:54:25	11.4923								SALT0730	4	2018-05-10	28	15.0333	0.133333		2.58333																4.0899
SALT0731	2018-05-10	12:55:36	4.087		2018-05-10	12:50:53	7.3845	2018-05-10	12:55:36	11.4715								SALT0731	4	2018-05-10	28	16.2167	1.18333		2.58333																4.087
SALT0732	2018-05-10	12:56:54	4.092		2018-05-10	12:50:59	7.4108	2018-05-10	12:56:54	11.5028								SALT0732	4	2018-05-10	28	17.5167	1.3		2.58333																4.092
SALT0733	2018-05-10	12:58:11	4.0846		2018-05-10	12:51:06	7.3892	2018-05-10	12:58:11	11.4738								SALT0733	4	2018-05-10	28	18.8	1.28333		2.6																4.0846
SALT0734	2018-05-10	13:02:10	4.0914		2018-05-10	12:51:13	7.4057	2018-05-10	13:02:10	11.4971								SALT0734	4	2018-05-10	28	22.7833	3.98333		2.6																4.0914
SALT0735	2018-05-10	13:02:18	4.0837		2018-05-10	12:51:22	7.3918	2018-05-10	13:02:18	11.4755								SALT0735	4	2018-05-10	28	22.9167	0.133333		2.6																4.0837
SALT0736	2018-05-10	13:02:40	4.0935		2018-05-10	12:59:11	7.3805	2018-05-10	13:02:40	11.474								SALT0736	4	2018-05-10	28	23.2833	0.366667		2.6																4.0935
SALT0737	2018-05-10	13:04:13	4.088		2018-05-10	12:59:19	7.3684	2018-05-10	13:04:13	11.4564								SALT0737	4	2018-05-10	28	24.8333	1.55		2.6																4.088
SALT0738	2018-05-10	13:05:18	4.0902		2018-05-10	12:59:26	7.3831	2018-05-10	13:05:18	11.4733								SALT0738	4	2018-05-10	28	25.9167	1.08333		2.6																4.0902
SALT0739	2018-05-10	13:06:29	4.0893		2018-05-10	12:59:34	7.4277	2018-05-10	13:06:29	11.517								SALT0739	4	2018-05-10	28	27.1	1.18333		2.61667																4.0893
SALT0740	2018-05-10	13:07:46	4.0855		2018-05-10	12:59:45	7.3789	2018-05-10	13:07:46	11.4644								SALT0740	4	2018-05-10	28	28.3833	1.28333		2.61667																4.0855
SALT0741	2018-05-10	13:09:01	4.0817		2018-05-10	12:59:52	7.4047	2018-05-10	13:09:01	11.4864								SALT0741	4	2018-05-10	28	29.6333	1.25		2.63333																4.0817
SALT0742	2018-05-10	13:10:51	4.1018		2018-05-10	13:09:13	7.391	2018-05-10	13:10:51	11.4928								SALT0742	4	2018-05-10	28	31.4667	1.83333		2.63333																4.1018
SALT0743	2018-05-10	13:12:04	4.1001		2018-05-10	13:09:31	7.3871	2018-05-10	13:12:04	11.4872								SALT0743	4	2018-05-10	28	32.6833	1.21667		2.63333																4.1001
SALT0744	2018-05-10	13:13:49	4.0945		2018-05-10	13:12:15	7.3977	2018-05-10	13:13:49	11.4922								SALT0744	4	2018-05-10	28	34.4333	1.75		2.63333																4.0945
SALT0745	2018-05-10	13:21:56	4.1032		2018-05-10	13:20:12	7.3957	2018-05-10	13:21:56	11.4989								SALT0745	4	2018-05-10	29	0	0		2.65																4.1032
SALT0746	2018-05-10	13:22:40	4.1061		2018-05-10	13:20:29	7.3979	2018-05-10	13:22:40	11.504								SALT0746	4	2018-05-10	29	0.733333	0.733333		2.65																4.1061
SALT0747	2018-05-10	13:23:40	4.0995		2018-05-10	13:20:45	7.3946	2018-05-10	13:23:40	11.4941								SALT0747	4	2018-05-10	29	1.73333	1		2.66667																4.0995
SALT0748	2018-05-10	13:24:39	4.1015		2018-05-10	13:21:00	7.3863	2018-05-10	13:24:39	11.4878								SALT0748	4	2018-05-10	29	2.71667	0.983333		2.66667																4.1015
SALT0749	2018-05-10	13:25:40	4.0996		2018-05-10	13:21:14	7.4035	2018-05-10	13:25:40	11.5031								SALT0749	4	2018-05-10	29	3.73333	1.01667		2.66667																4.0996
SALT0750	2018-05-10	13:26:45	4.1043		2018-05-10	13:21:32	7.4025	2018-05-10	13:26:45	11.5068								SALT0750	4	2018-05-10	29	4.81667	1.08333		2.66667																4.1043
SALT0751	2018-05-10	13:28:47	4.0919		2018-05-10	13:26:58	7.376	2018-05-10	13:28:47	11.4679								SALT0751	4	2018-05-10	29	6.85	2.03333		2.66667																4.0919
SALT0752	2018-05-10	13:29:33	4.0958		2018-05-10	13:27:16	7.383	2018-05-10	13:29:33	11.4788								SALT0752	4	2018-05-10	29	7.61667	0.766667		2.68333																4.0958
SALT0753	2018-05-10	13:30:48	4.079		2018-05-10	13:27:49	7.4008	2018-05-10	13:30:48	11.4798								SALT0753	4	2018-05-10	29	8.86667	1.25		2.68333																4.079
SALT0754	2018-05-10	13:31:52	4.0959		2018-05-10	13:28:04	7.3729	2018-05-10	13:31:52	11.4688								SALT0754	4	2018-05-10	29	9.93333	1.06667		2.68333																4.0959
SALT0755	2018-05-10	13:33:05	4.0947		2018-05-10	13:28:20	7.3925	2018-05-10	13:33:05	11.4872								SALT0755	4	2018-05-10	29	11.15	1.21667		2.68333																4.0947
SALT0756	2018-05-10	13:35:01	4.1061		2018-05-10	13:33:18	7.3664	2018-05-10	13:35:01	11.4725								SALT0756	4	2018-05-10	29	13.0833	1.93333		2.7																4.1061
SALT0757	2018-05-10	13:35:44	4.0974		2018-05-10	13:33:33	7.3817	2018-05-10	13:35:44	11.4791								SALT0757	4	2018-05-10	29	13.8	0.716667		2.71667																4.0974
SALT0758	2018-05-10	13:36:44	4.0979		2018-05-10	13:33:49	7.4158	2018-05-10	13:36:44	11.5137								SALT0758	4	2018-05-10	29	14.8	1		2.71667																4.0979
SALT0759	2018-05-10	13:37:45	4.1048		2018-05-10	13:34:23	7.4162	2018-05-10	13:37:45	11.521								SALT0759	4	2018-05-10	29	15.8167	1.01667		2.73333																4.1048
SALT0760	2018-05-10	13:38:47	4.1		2018-05-10	13:34:37	7.3855	2018-05-10	13:38:47	11.4855								SALT0760	4	2018-05-10	29	16.85	1.03333		2.75																4.1
SALT0761	2018-05-10	13:40:34	4.102		2018-05-10	13:39:00	7.3934	2018-05-10	13:40:34	11.4954								SALT0761	4	2018-05-10	29	18.6333	1.78333		2.75																4.102
SALT0762	2018-05-10	13:41:21	4.0948		2018-05-10	13:39:14	7.3806	2018-05-10	13:41:21	11.4754								SALT0762	4	2018-05-10	29	19.4167	0.783333		2.76667																4.0948
SALT0763	2018-05-10	13:42:23	4.0978		2018-05-10	13:39:46	7.3955	2018-05-10	13:42:23	11.4933								SALT0763	4	2018-05-10	29	20.45	1.03333		2.76667																4.0978
SALT0764	2018-05-10	13:43:25	4.1042		2018-05-10	13:39:59	7.3852	2018-05-10	13:43:25	11.4894								SALT0764	4	2018-05-10	29	21.4833	1.03333		2.78333																4.1042
SALT0765	2018-05-10	13:44:28	4.0966		2018-05-10	13:40:12	7.3986	2018-05-10	13:44:28	11.4952								SALT0765	4	2018-05-10	29	22.5333	1.05		2.78333																4.0966
SALT0766	2018-05-10	13:46:45	4.0993		2018-05-10	13:45:16	7.385	2018-05-10	13:46:45	11.4843								SALT0766	4	2018-05-10	29	24.8167	2.28333		2.8																4.0993
SALT0767	2018-05-10	13:47:38	4.087		2018-05-10	13:45:33	7.4063	2018-05-10	13:47:38	11.4933								SALT0767	4	2018-05-10	29	25.7	0.883333		2.83333																4.087
SALT0768	2018-05-10	13:48:43	4.0854		2018-05-10	13:45:48	7.4106	2018-05-10	13:48:43	11.496								SALT0768	4	2018-05-10	29	26.7833	1.08333		2.83333																4.0854
SALT0769	2018-05-10	13:49:41	4.092		2018-05-10	13:46:04	7.3937	2018-05-10	13:49:41	11.4857								SALT0769	4	2018-05-10	29	27.75	0.966667		2.85																4.092
SALT0770	2018-05-10	13:50:46	4.098		2018-05-10	13:46:19	7.4244	2018-05-10	13:50:46	11.5224								SALT0770	4	2018-05-10	29	28.8333	1.08333		2.86667																4.098
SALT0771	2018-05-10	13:53:20	4.1055		2018-05-10	13:51:32	7.4272	2018-05-10	13:53:20	11.5327								SALT0771	4	2018-05-10	29	31.4	2.56667		2.88333																4.1055
SALT0772	2018-05-10	14:00:46	4.1035		2018-05-10	13:59:00	7.4097	2018-05-10	14:00:46	11.5132								SALT0772	4	2018-05-10	30	0	0		2.88333																4.1035
SALT0773	2018-05-10	14:01:34	4.0952		2018-05-10	13:59:26	7.3823	2018-05-10	14:01:34	11.4775								SALT0773	4	2018-05-10	30	0.8	0.8		2.88333																4.0952
SALT0774	2018-05-10	14:04:46	4.1049		2018-05-10	13:59:44	7.3882	2018-05-10	14:04:46	11.4931								SALT0774	4	2018-05-10	30	4	3.2		2.9																4.1049
SALT0775	2018-05-10	14:03:44	4.0916		2018-05-10	14:00:02	7.3782	2018-05-10	14:03:44	11.4698								SALT0775	4	2018-05-10	30	2.96667	0		2.95																4.0916
SALT0776	2018-05-10	14:05:09	4.1001		2018-05-10	14:00:20	7.4074	2018-05-10	14:05:09	11.5075								SALT0776	4	2018-05-10	30	4.38333	1.41667		2.95																4.1001
SALT0777	2018-05-10	14:07:47	4.1046		2018-05-10	14:06:23	7.3889	2018-05-10	14:07:47	11.4935								SALT0777	4	2018-05-10	30	7.01667	2.63333		2.98333																4.1046
SALT0778	2018-05-10	14:08:46	4.1039		2018-05-10	14:06:37	7.3761	2018-05-10	14:08:46	11.48								SALT0778	4	2018-05-10	30	8	0.983333		3																4.1039
SALT0779	2018-05-10	14:09:48	4.0928		2018-05-10	14:06:50	7.3968	2018-05-10	14:09:48	11.4896								SALT0779	4	2018-05-10	30	9.03333	1.03333		3																4.0928
SALT0780	2018-05-10	14:10:50	4.0935		2018-05-10	14:07:05	7.3822	2018-05-10	14:10:50	11.4757								SALT0780	4	2018-05-10	30	10.0667	1.03333		3																4.0935
SALT0781	2018-05-10	14:11:59	4.1058		2018-05-10	14:07:19	7.3908	2018-05-10	14:11:59	11.4966								SALT0781	4	2018-05-10	30	11.2167	1.15		3.01667																4.1058
SALT0782	2018-05-10	14:14:06	4.1027		2018-05-10	14:12:34	7.3837	2018-05-10	14:14:06	11.4864								SALT0782	4	2018-05-10	30	13.3333	2.11667		3.05																4.1027
SALT0783	2018-05-10	14:15:00	4.0877		2018-05-10	14:12:49	7.3766	2018-05-10	14:15:00	11.4643								SALT0783	4	2018-05-10	30	14.2333	0.9		3.06667																4.0877
SALT0784	2018-05-10	14:16:01	4.0859		2018-05-10	14:13:07	7.4195	2018-05-10	14:16:01	11.5054								SALT0784	4	2018-05-10	30	15.25	1.01667		3.06667																4.0859
SALT0785	2018-05-10	14:17:02	4.0874		2018-05-10	14:13:27	7.3856	2018-05-10	14:17:02	11.473								SALT0785	4	2018-05-10	30	16.2667	1.01667		3.08333																4.0874
SALT0786	2018-05-10	14:18:23	4.0944		2018-05-10	14:13:42	7.3915	2018-05-10	14:18:23	11.4859								SALT0786	4	2018-05-10	30	17.6167	1.35		3.08333																4.0944
SALT0787	2018-05-10	14:20:31	4.0897		2018-05-10	14:18:59	7.3921	2018-05-10	14:20:31	11.4818								SALT0787	4	2018-05-10	30	19.75	2.13333		3.11667																4.0897
SALT0788	2018-05-10	14:21:26	4.1013		2018-05-10	14:19:16	7.3951	2018-05-10	14:21:26	11.4964								SALT0788	4	2018-05-10	30	20.6667	0.916667		3.13333																4.1013
SALT0789	2018-05-10	14:22:25	4.089		2018-05-10	14:19:35	7.3845	2018-05-10	14:22:25	11.4735								SALT0789	4	2018-05-10	30	21.65	0.983333		3.13333																4.089
SALT0790	2018-05-10	14:23:27	4.088		2018-05-10	14:19:52	7.3848	2018-05-10	14:23:27	11.4728								SALT0790	4	2018-05-10	30	22.6833	1.03333		3.13333																4.088
SALT0791	2018-05-10	14:24:30	4.0858		2018-05-10	14:20:06	7.404	2018-05-10	14:24:30	11.4898								SALT0791	4	2018-05-10	30	23.7333	1.05		3.15																4.0858
SALT0792	2018-05-10	14:27:23	4.0982		2018-05-10	14:25:57	7.3885	2018-05-10	14:27:23	11.4867								SALT0792	4	2018-05-10	30	26.6167	2.88333		3.15																4.0982
SALT0793	2018-05-10	14:28:46	4.0875		2018-05-10	14:26:16	7.373	2018-05-10	14:28:46	11.4605								SALT0793	4	2018-05-10	30	28	1.38333		3.2																4.0875
SALT0794	2018-05-10	14:29:59	4.0984		2018-05-10	14:26:31	7.3876	2018-05-10	14:29:59	11.486								SALT0794	4	2018-05-10	30	29.2167	1.21667		3.2																4.0984
SALT0795	2018-05-10	14:31:11	4.1095		2018-05-10	14:26:46	7.4022	2018-05-10	14:31:11	11.5117								SALT0795	4	2018-05-10	30	30.4167	1.2		3.21667																4.1095
SALT0796	2018-05-10	14:32:24	4.1001		2018-05-10	14:27:02	7.388	2018-05-10	14:32:24	11.4881								SALT0796	4	2018-05-10	30	31.6333	1.21667		3.21667																4.1001
SALT0797	2018-05-10	14:34:25	4.0887		2018-05-10	14:32:52	7.3969	2018-05-10	14:34:25	11.4856								SALT0797	4	2018-05-10	30	33.65	2.01667		3.25																4.0887
SALT0798	2018-05-10	14:35:34	4.0939		2018-05-10	14:33:08	7.399	2018-05-10	14:35:34	11.4929								SALT0798	4	2018-05-10	30	34.8	1.15		3.31667																4.0939
SALT0799	2018-05-10	14:44:53	4.0923		2018-05-10	14:43:08	7.4222	2018-05-10	14:44:53	11.5145								SALT0799	4	2018-05-10	31	0	0		3.33333																4.0923
SALT0800	2018-05-10	14:45:52	4.0965		2018-05-10	14:43:24	7.3897	2018-05-10	14:45:52	11.4862								SALT0800	4	2018-05-10	31	0.983333	0.983333		3.35																4.0965
SALT0801	2018-05-10	14:46:39	4.0922		2018-05-10	14:44:03	7.3935	2018-05-10	14:46:39	11.4857								SALT0801	4	2018-05-10	31	1.76667	0.783333		3.36667																4.0922
SALT0802	2018-05-10	14:47:43	4.0955		2018-05-10	14:44:17	7.4031	2018-05-10	14:47:43	11.4986								SALT0802	4	2018-05-10	31	2.83333	1.06667		3.4																4.0955
SALT0803	2018-05-10	14:48:48	4.0868		2018-05-10	14:44:31	7.4139	2018-05-10	14:48:48	11.5007								SALT0803	4	2018-05-10	31	3.91667	1.08333		3.4																4.0868
SALT0804	2018-05-10	14:51:09	4.109		2018-05-10	14:49:22	7.3881	2018-05-10	14:51:09	11.4971								SALT0804	4	2018-05-10	31	6.26667	2.35		3.43333																4.109
SALT0805	2018-05-10	14:52:02	4.1064		2018-05-10	14:49:53	7.3906	2018-05-10	14:52:02	11.497								SALT0805	4	2018-05-10	31	7.15	0.883333		3.46667																4.1064
SALT0806	2018-05-10	14:53:14	4.1133		2018-05-10	14:50:09	7.3869	2018-05-10	14:53:14	11.5002								SALT0806	4	2018-05-10	31	8.35	1.2		3.48333																4.1133
SALT0807	2018-05-10	14:56:00	4.0854		2018-05-10	14:50:23	7.3935	2018-05-10	14:56:00	11.4789								SALT0807	4	2018-05-10	31	11.1167	2.76667		3.48333																4.0854
SALT0808	2018-05-10	14:56:27	4.0871		2018-05-10	14:50:39	7.3843	2018-05-10	14:56:27	11.4714								SALT0808	4	2018-05-10	31	11.5667	0.45		3.5																4.0871
SALT0809	2018-05-10	14:57:09	4.0921		2018-05-10	14:54:08	7.4016	2018-05-10	14:57:09	11.4937								SALT0809	4	2018-05-10	31	12.2667	0.7		3.56667																4.0921
SALT0810	2018-05-10	14:58:42	4.1059		2018-05-10	14:54:19	7.3853	2018-05-10	14:58:42	11.4912								SALT0810	4	2018-05-10	31	13.8167	1.55		3.63333																4.1059
SALT0811	2018-05-10	14:59:25	4.0907		2018-05-10	14:54:28	7.4103	2018-05-10	14:59:25	11.501								SALT0811	4	2018-05-10	31	14.5333	0.716667		3.66667																4.0907
SALT0812	2018-05-10	15:00:02	4.0905		2018-05-10	14:54:35	7.3832	2018-05-10	15:00:02	11.4737								SALT0812	4	2018-05-10	31	15.15	0.616667		3.66667																4.0905
SALT0813	2018-05-10	15:02:23	4.1073		2018-05-10	14:54:43	7.4003	2018-05-10	15:02:23	11.5076								SALT0813	4	2018-05-10	31	17.5	2.35		3.73333																4.1073
SALT0814	2018-05-10	15:02:31	4.0887		2018-05-10	14:54:52	7.3847	2018-05-10	15:02:31	11.4734								SALT0814	4	2018-05-10	31	17.6333	0.133333		3.8																4.0887
SALT0815	2018-05-10	15:03:25	4.1004		2018-05-10	15:00:50	7.3983	2018-05-10	15:03:25	11.4987								SALT0815	4	2018-05-10	31	18.5333	0.9		3.8																4.1004
SALT0816	2018-05-10	15:04:27	4.0922		2018-05-10	15:00:58	7.394	2018-05-10	15:04:27	11.4862								SALT0816	4	2018-05-10	31	19.5667	1.03333		3.83333																4.0922
SALT0817	2018-05-10	15:05:30	4.0922		2018-05-10	15:01:06	7.386	2018-05-10	15:05:30	11.4782								SALT0817	4	2018-05-10	31	20.6167	1.05		3.85																4.0922
SALT0818	2018-05-10	15:09:18	4.0885		2018-05-10	15:01:14	7.4078	2018-05-10	15:09:18	11.4963								SALT0818	4	2018-05-10	31	24.4167	3.8		3.86667																4.0885
SALT0819	2018-05-10	15:09:26	4.0948		2018-05-10	15:01:21	7.3722	2018-05-10	15:09:26	11.467								SALT0819	4	2018-05-10	31	24.55	0.133333		3.98333																4.0948
SALT0820	2018-05-10	15:09:33	4.0867		2018-05-10	15:01:30	7.3784	2018-05-10	15:09:33	11.4651								SALT0820	4	2018-05-10	31	24.6667	0.116667		3.98333																4.0867
SALT0821	2018-05-10	15:10:37	4.0875		2018-05-10	15:06:35	7.3963	2018-05-10	15:10:37	11.4838								SALT0821	4	2018-05-10	31	25.7333	1.06667		4.01667																4.0875
SALT0822	2018-05-10	15:11:16	4.0946		2018-05-10	15:06:42	7.3706	2018-05-10	15:11:16	11.4652								SALT0822	4	2018-05-10	31	26.3833	0.65		4.01667																4.0946
SALT0823	2018-05-10	15:11:59	4.0936		2018-05-10	15:06:49	7.3788	2018-05-10	15:11:59	11.4724								SALT0823	4	2018-05-10	31	27.1	0.716667		4.05																4.0936
SALT0824	2018-05-10	15:12:48	4.1032		2018-05-10	15:07:03	7.3758	2018-05-10	15:12:48	11.479								SALT0824	4	2018-05-10	31	27.9167	0.816667		4.21667																4.1032
SALT0825	2018-05-10	15:13:57	4.1052		2018-05-10	15:07:22	7.3756	2018-05-10	15:13:57	11.4808								SALT0825	4	2018-05-10	31	29.0667	1.15		4.26667																4.1052
SALT0826	2018-05-10	15:22:57	4.1037		2018-05-10	15:07:32	7.393	2018-05-10	15:22:57	11.4967								SALT0826	4	2018-05-10	32	0	0		4.31667																4.1037
SALT0827	2018-05-10	15:23:59	4.0896		2018-05-10	15:16:39	7.3781	2018-05-10	15:23:59	11.4677								SALT0827	4	2018-05-10	32	1.03333	1.03333		4.48333																4.0896
SALT0828	2018-05-10	15:24:54	4.096		2018-05-10	15:16:46	7.3742	2018-05-10	15:24:54	11.4702								SALT0828	4	2018-05-10	32	1.95	0.916667		4.55																4.096
SALT0829	2018-05-10	15:25:50	4.1008		2018-05-10	15:16:55	7.4091	2018-05-10	15:25:50	11.5099								SALT0829	4	2018-05-10	32	2.88333	0.933333		4.7																4.1008
SALT0830	2018-05-10	15:32:21	4.095		2018-05-10	15:17:02	7.3943	2018-05-10	15:32:21	11.4893								SALT0830	4	2018-05-10	32	9.4	6.51667		4.83333																4.095
SALT0831	2018-05-10	15:32:32	4.1033		2018-05-10	15:17:11	7.4181	2018-05-10	15:32:32	11.5214								SALT0831	4	2018-05-10	32	9.58333	0.183333		5																4.1033
SALT0832	2018-05-10	15:32:41	4.0994		2018-05-10	15:26:39	7.4165	2018-05-10	15:32:41	11.5159								SALT0832	4	2018-05-10	32	9.73333	0.15		5.06667																4.0994
SALT0833	2018-05-10	15:32:51	4.1081		2018-05-10	15:26:46	7.3839	2018-05-10	15:32:51	11.492								SALT0833	4	2018-05-10	32	9.9	0.166667		5.18333																4.1081
SALT0834	2018-05-10	15:32:59	4.1019		2018-05-10	15:26:55	7.3773	2018-05-10	15:32:59	11.4792								SALT0834	4	2018-05-10	32	10.0333	0.133333		5.4																4.1019
SALT0835	2018-05-10	15:36:49	4.1019		2018-05-10	15:27:03	7.3842	2018-05-10	15:36:49	11.4861								SALT0835	4	2018-05-10	32	13.8667	3.83333		5.41667																4.1019
SALT0836	2018-05-10	15:36:56	4.0957		2018-05-10	15:27:10	7.3915	2018-05-10	15:36:56	11.4872								SALT0836	4	2018-05-10	32	13.9833	0.116667		5.43333																4.0957
SALT0837	2018-05-10	15:37:04	4.0853		2018-05-10	15:35:13	7.3923	2018-05-10	15:37:04	11.4776								SALT0837	4	2018-05-10	32	14.1167	0.133333		6.35																4.0853
SALT0838	2018-05-10	15:38:24	4.1047		2018-05-10	15:35:20	7.3886	2018-05-10	15:38:24	11.4933								SALT0838	4	2018-05-10	32	15.45	1.33333		6.51667																4.1047
SALT0839	2018-05-10	15:39:01	4.0933		2018-05-10	15:35:27	7.4033	2018-05-10	15:39:01	11.4966								SALT0839	4	2018-05-10	32	16.0667	0.616667		6.73333																4.0933
SALT0840	2018-05-10	15:39:49	4.1118		2018-05-10	15:35:39	7.3894	2018-05-10	15:39:49	11.5012								SALT0840	4	2018-05-10	32	16.8667	0.8		6.96667																4.1118
SALT0841	2018-05-10	15:41:39	4.0975		2018-05-10	15:35:46	7.3856	2018-05-10	15:41:39	11.4831								SALT0841	4	2018-05-10	32	18.7	1.83333		7.1																4.0975
SALT0842	2018-05-10	15:41:47	4.0854		2018-05-10	15:35:53	7.3993	2018-05-10	15:41:47	11.4847								SALT0842	4	2018-05-10	32	18.8333	0.133333		7.46667																4.0854
SALT0843	2018-05-10	15:44:02	4.1113		2018-05-10	15:41:56	7.3804	2018-05-10	15:44:02	11.4917								SALT0843	4	2018-05-10	32	21.0833	2.25		8.4																4.1113
SALT0844	2018-05-10	15:45:25	4.0734		2018-05-10	15:42:04	7.4103	2018-05-10	15:45:25	11.4837								SALT0844	4	2018-05-10	32	22.4667	1.38333		8.63333																4.0734
SALT0845	2018-05-10	15:46:33	4.1309		2018-05-10	15:42:13	7.3893	2018-05-10	15:46:33	11.5202								SALT0845	4	2018-05-10	32	23.6	1.13333		9.46667																4.1309
SALT0846	2018-05-10	15:47:31	4.112		2018-05-10	15:42:20	7.3746	2018-05-10	15:47:31	11.4866								SALT0846	4	2018-05-10	32	24.5667	0.966667		9.73333																4.112
SALT0847	2018-05-10	15:51:19	4.0456		2018-05-10	15:42:27	7.4167	2018-05-10	15:51:19	11.4623								SALT0847	4	2018-05-10	32	28.3667	3.8		9.8																4.0456
SALT0848	2018-05-10	15:50:05	4.099		2018-05-10	15:42:34	7.414	2018-05-10	15:50:05	11.513								SALT0848	4	2018-05-10	32	27.1333	0		10.7333																4.099
SALT0849	2018-05-10	15:52:19	4.11		2018-05-10	15:42:42	7.3954	2018-05-10	15:52:19	11.5054								SALT0849	4	2018-05-10	32	29.3667	2.23333		11.5																4.11
SALT0850	2018-05-10	15:53:22	4.0958		2018-05-10	15:52:51	7.3932	2018-05-10	15:53:22	11.489								SALT0850	4	2018-05-10	32	30.4167	1.05		11.65																4.0958

## Sheet: WEIGHTS_Valid
					when opened	when bottled	g	%
Units	Date	Full	Empty	Balance	net SALT-1	net SALT-1	difference	1-ratio
SALT0027	20201021	11.4663	7.3956	MT in B5	4.0707	4.0663	0.0044	0.0010809
SALT0145	20201021	11.429	7.3608	MT in B5	4.0682	4.0636	0.0046	0.00113072
SALT0610	20201021	11.4351	7.3712	MT in B5	4.0639	4.0591	0.0048	0.00118113
SALT0561	20201029	11.4617	7.3945	MT in B5	4.0672	4.0551	0.0121	0.00297502
SALT0141	20201104	11.439	7.3703	MT in B5	4.0687	4.0589	0.0098	0.00240863
SALT0225	20201104	11.4707	7.4041	MT in B5	4.0666	4.0578	0.0088	0.00216397
SALT0029	20201105	11.4863	7.4104	MT in B5	4.0759	4.0664	0.0095	0.00233077
SALT0365	20201105	11.4326	7.3549	MT in B5	4.0777	4.0682	0.0095	0.00232974
SALT0729	20201105	11.4893	7.3893	MT in B5	4.1	4.087	0.013	0.00317073
SALT0687	20201203	11.4356	7.3707	MT in B5	4.0649	4.0527	0.0122	0.0030013
SALT0715	20201201	11.5055	7.398	MT in B5	4.1075	4.0946	0.0129	0.0031406
SALT0841	20201201	11.4917	7.3895	MT in B5	4.1022	4.0975	0.0047	0.00114573
SALT0827	20201201	11.4768	7.3782	MT in B5	4.0986	4.0896	0.009	0.00219587
SALT0701	20201216	11.4323	7.365	MT in B5	4.0673	4.056	0.0113	0.00277826
SALT0183	20201216	11.5001	7.3928	MT in B5	4.1073	4.0975	0.0098	0.002386
SALT0174	20210119	11.4573	7.3824	MT in B5	4.0749	4.0604	0.0145	0.00355837
SALT0087	20210119	11.4788	7.4047	MT in B5	4.0741	4.0603	0.0138	0.00338725
SALT0243	20210119	11.4617	7.3868	MT in B5	4.0749	4.0605	0.0144	0.00353383
SALT0571	20210119	11.4835	7.4123	MT in B5	4.0712	4.0576	0.0136	0.00334054
SALT0040	20210119	11.4717	7.4004	MT in B5	4.0713	4.0575	0.0138	0.00338958
SALT0117	20210119	11.4873	7.4021	MT in B5	4.0852	4.0708	0.0144	0.00352492
SALT0660	20210119	11.4707	7.3886	MT in B5	4.0821	4.0669	0.0152	0.00372357
SALT0166	20210119	11.4528	7.3817	MT in B5	4.0711	4.0574	0.0137	0.00336518
SALT0405	20210119	11.458	7.3849	MT in B5	4.0731	4.058	0.0151	0.00370725
SALT0132	20210119	11.4494	7.3747	MT in B5	4.0747	4.0598	0.0149	0.00365671
SALT0025	20210126	11.4595	7.3906	MT in B5	4.0689	4.0585	0.0104	0.00255597
SALT0053	20210126	11.4685	7.3921	MT in B5	4.0764	4.0646	0.0118	0.00289471
SALT0111	20210126	11.4739	7.3968	MT in B5	4.0771	4.0648	0.0123	0.00301685
SALT0156	20210126	11.4622	7.3906	MT in B5	4.0716	4.0604	0.0112	0.00275076
SALT0216	20210126	11.4625	7.3917	MT in B5	4.0708	4.059	0.0118	0.00289869
SALT0282	20210126	11.5078	7.4428	MT in B5	4.065	4.054	0.011	0.00270603
SALT0328	20210126	11.4403	7.3692	MT in B5	4.0711	4.0589	0.0122	0.00299673
SALT0361	20210126	11.499	7.4258	MT in B5	4.0732	4.0612	0.012	0.00294609
SALT0445	20210126	11.4373	7.3718	MT in B5	4.0655	4.0549	0.0106	0.00260731
SALT0461	20210126	11.4619	7.3771	MT in B5	4.0848	4.0723	0.0125	0.00306013
SALT0540	20210126	11.4388	7.3859	MT in B5	4.0529	4.0406	0.0123	0.00303486
SALT0595	20210126	11.4889	7.4298	MT in B5	4.0591	4.0474	0.0117	0.00288241
SALT0668	20210126	11.4406	7.3732	MT in B5	4.0674	4.0554	0.012	0.00295029
SALT0754	20210126	11.4804	7.373	MT in B5	4.1074	4.0959	0.0115	0.00279982
SALT0820	20210126	11.4754	7.3782	MT in B5	4.0972	4.0867	0.0105	0.00256273
SALT0846	20210126	11.498	7.3894	MT in B5	4.1086	4.112	-0.0034	-0.000827532
SALT0295	20210308	11.4951	7.43	MT in B5	4.0651	4.0544	0.0107	0.00263216
SALT0477	20210308	11.4853	7.4248	MT in B5	4.0605	4.051	0.0095	0.00233961
SALT0575	20210308	11.4949	7.4259	MT in B5	4.069	4.0555	0.0135	0.00331777
SALT0491	20210412	11.465	7.3921	MT in B5	4.07295	4.0589	0.01405	0.00344959
SALT0015	20210427	11.4608	7.38505	MT in B5	4.0757	4.0656	0.0101	0.0024781
SALT0127	20210427	11.4666	7.38285	MT in B5	4.0838	4.0729	0.0109	0.00266908
SALT0211	20210427	11.4698	7.4029	MT in B5	4.06695	4.0562	0.01075	0.00264326
SALT0323	20210427	11.4589	7.3824	MT in B5	4.0765	4.0547	0.0218	0.00534772
SALT0757	20210427	11.4884	7.382	MT in B5	4.10635	4.0974	0.00895	0.00217955
SALT0505	20210504	11.4858	7.4101	MT in B5	4.0757	4.0608	0.0149	0.00365581
SALT0631	20210504	11.4291	7.3655	MT in B5	4.06355	4.0485	0.01505	0.00370366
SALT0393	20210504	11.464	7.39145	MT in B5	4.07255	4.0629	0.00965	0.00236952
SALT0043	20210504	11.4706	7.3994	MT in B5	4.07125	4.0612	0.01005	0.00246853
SALT0155	20210504	11.49	7.41425	MT in B5	4.07575	4.0649	0.01085	0.00266209
SALT0239	20210511	11.465	7.3864	MT in B5	4.0786	4.068	0.0106	0.00259893
SALT0351	20210511	11.5068	7.43825	MT in B5	4.06855	4.0577	0.01085	0.0026668
SALT0435	20210511	11.4458	7.37865	MT in B5	4.0671	4.0571	0.01	0.00245875
SALT0673	20210511	11.4396	7.3726	MT in B5	4.067	4.0524	0.0146	0.00358987
SALT0799	20210511	11.5239	7.42225	MT in B5	4.10165	4.0923	0.00935	0.00227957
SALT0617	20211005	11.5055	7.4338	MT in B5	4.07175	4.0588	0.01295	0.00318045
SALT0379	20211110	11.4697	7.3989	G10	4.0708	4.0659	0.0049	0.00120369
SALT0547	20211110	11.4609	7.3827	G10	4.0782	4.0699	0.0083	0.00203521
SALT0743	20211110	11.4982	7.4054	G10	4.0928	4.1001	-0.0073	-0.00178362

## Sheet: SOL_MS204S
		Full unit	Full unit	Sol:bottle	Sol:bottle	Sol:+SALT	Sol:+SALT	Sol:+H2O	Sol:+H2O	Empty unit	Empty unit					Full	Sol:bottle	Sol:+SALT	Sol:+H2O	Empty
Unit	Unit	m0 load	m0 unload	n0 load	n0 unload	n1 load	n1 unload	n2 load	n2 unload	m1 load	m1 unload	Date	Analyst	t	Rel Hum	m0	n0	n1	n2	m1	Balance	u[m]	w
ID unique	number	g	g	g	g	g	g	g	g	g	g	yyyy-mm-dd h:mm:ss AM/PM	initials	°C	%	g	g	g	g	g	model	g	g/g
SALT0174	174											2021-01-19	EP	20	25	11.4573	26.5072	30.5761	128.163	7.3824	MS204S	0.0002	0.0400261
SALT0087	87											2021-01-19	EP	20	25	11.4788	26.5314	30.5696	127.373	7.4047	MS204S	0.0002	0.0400452
SALT0243	243											2021-01-19	EP	20	25	11.4617	26.5775	30.6419	128.059	7.3868	MS204S	0.0002	0.0400506
SALT0571	571											2021-01-19	EP	20	25	11.4835	26.4207	30.4849	128.108	7.4123	MS204S	0.0002	0.0399678
SALT0040	40											2021-01-19	EP	20	25	11.4717	26.5092	30.5724	128.178	7.4004	MS204S	0.0002	0.0399649
SALT0117	117											2021-01-19	EP	20	25	11.4873	26.5445	30.6229	128.617	7.4021	MS204S	0.0002	0.0399558
SALT0660	660											2021-01-19	EP	20	25	11.4707	26.5543	30.6303	128.529	7.3886	MS204S	0.0002	0.0399705
SALT0166	166											2021-01-19	EP	20	25	11.4528	26.648	30.7088	128.091	7.3817	MS204S	0.0002	0.0400303
SALT0405	405											2021-01-19	EP	20	25	11.458	26.5577	30.6252	128.147	7.3849	MS204S	0.0002	0.0400385
SALT0132	132											2021-01-19	EP	20	25	11.4494	26.6225	30.6862	128.256	7.3747	MS204S	0.0002	0.0399837
SALT0025	25											2021-01-26	EP	20.1	25	11.4595	21.9002	25.9557	123.169	7.3906	MS204S	0.0002	0.0400467
SALT0053	53											2021-01-27	EP	20.1	25	11.4685	21.8708	25.9352	123.33	7.3921	MS204S	0.0002	0.0400593
SALT0111	111											2021-01-28	EP	20.1	25	11.4739	21.8115	25.8752	123.428	7.3968	MS204S	0.0002	0.0399905
SALT0156	156											2021-01-29	EP	20.1	25	11.4622	21.8757	25.9323	123.303	7.3906	MS204S	0.0002	0.0399951
SALT0216	216											2021-01-30	EP	20.1	25	11.4625	21.8035	25.8604	123.192	7.3917	MS204S	0.0002	0.0400135
SALT0282	282											2021-01-31	EP	20.1	25	11.5078	21.8261	25.8808	123.145	7.4428	MS204S	0.0002	0.0400193
SALT0328	328											2021-02-01	EP	20.1	25	11.4403	21.8249	25.8741	123.315	7.3692	MS204S	0.0002	0.0398976
SALT0361	361											2021-02-02	EP	20.1	25	11.499	21.8571	25.9212	123.325	7.4258	MS204S	0.0002	0.0400531
SALT0445	445											2021-02-03	EP	20.1	25	11.4373	21.9127	25.9547	122.945	7.3718	MS204S	0.0002	0.0400072
SALT0461	461											2021-02-04	EP	20.1	25	11.4619	21.7664	25.8376	123.515	7.3771	MS204S	0.0002	0.0400123
SALT0540	540											2021-02-05	EP	20.1	25	11.4388	21.8511	25.8906	122.839	7.3859	MS204S	0.0002	0.0399997
SALT0595	595											2021-02-06	EP	20.1	25	11.4889	21.851	25.8953	122.9	7.4298	MS204S	0.0002	0.0400232
SALT0668	668											2021-02-07	EP	20.1	25	11.4406	21.8003	25.857	123.47	7.3732	MS204S	0.0002	0.0399009
SALT0754	754											2021-02-08	EP	20.1	25	11.4804	21.6997	25.7903	124.025	7.373	MS204S	0.0002	0.0399765
SALT0820	820											2021-02-09	EP	20.1	25	11.4754	21.9231	26.011	124.04	7.3782	MS204S	0.0002	0.0400317
SALT0846	846											2021-02-10	EP	20.1	25	11.498	21.7776	25.8724	124.195	7.3894	MS204S	0.0002	0.0399815
SALT0491	491	11.4651	0.0001	21.834	-0.0001	25.8962	-0.0001	123.319	0.0001	7.3921	0	2021-04-12 12:47:33	EP	22.3	28	11.465	21.8341	25.8963	123.318	7.3921	MS204S	0.0002	0.0400278
SALT0015	15	11.4608	0.0001	21.6792	-0.0001	25.7188	0	122.688	-0.0001	7.385	-0.0001	2021-04-27 09:20:49	EP	21.6	24	11.4608	21.6793	25.7188	122.688	7.38505	MS204S	0.0002	0.0399921
SALT0127	127	11.4666	-0.0001	21.7479	0	25.8212	0	123.648	-0.0001	7.3828	-0.0001	2021-04-27 09:25:54	EP	21.6	24	11.4666	21.7479	25.8212	123.648	7.38285	MS204S	0.0002	0.0399735
SALT0211	211	11.4698	-0.0001	21.906	0	25.9636	-0.0003	123.367	0	7.4029	0	2021-04-27 09:30:54	EP	21.6	24	11.4698	21.906	25.9638	123.367	7.4029	MS204S	0.0002	0.0399931
SALT0323	323	11.4589	0	21.8415	0	25.9127	0.0001	123.495	0	7.3824	0	2021-04-27 09:36:50	EP	21.6	24	11.4589	21.8415	25.9126	123.495	7.3824	MS204S	0.0002	0.0400493
SALT0757	757	11.4883	-0.0001	21.8684	0	25.9684	0.0001	124.453	0.0001	7.382	0	2021-04-27 09:42:24	EP	21.6	24	11.4884	21.8684	25.9683	124.453	7.382	MS204S	0.0002	0.0399666
SALT0505	505	11.4858	0	21.8704	-0.0001	25.9387	-0.0001	123.666	-0.0001	7.41	-0.0002	2021-05-04 09:10:10	EP	21.7	25	11.4858	21.8705	25.9388	123.667	7.4101	MS204S	0.0002	0.0399652
SALT0631	631	11.429	-0.0001	21.7454	0	25.7977	-0.0002	123.056	0	7.3655	0	2021-05-04 09:13:19	EP	21.7	25	11.4291	21.7454	25.7978	123.056	7.3655	MS204S	0.0002	0.0399999
SALT0393	393	11.464	0	21.9823	-0.0001	26.0459	-0.0001	123.668	0	7.3915	0.0001	2021-05-04 09:20:21	EP	21.7	25	11.464	21.9824	26.046	123.668	7.39145	MS204S	0.0002	0.0399623
SALT0043	43	11.4706	-0.0001	22.0196	-0.0001	26.0847	0	123.627	0.0001	7.3994	0	2021-05-04 09:25:28	EP	21.7	25	11.4706	22.0197	26.0847	123.627	7.3994	MS204S	0.0002	0.0400074
SALT0155	155	11.49	0	21.925	0	25.9913	0	123.662	0.0001	7.4142	-0.0001	2021-05-04 09:30:52	EP	21.7	25	11.49	21.925	25.9913	123.662	7.41425	MS204S	0.0002	0.0399686
SALT0239	239	11.465	0	21.8459	-0.0002	25.9171	0	123.705	-0.0001	7.3864	0	2021-05-11 09:02:24	EP	21.7	27	11.465	21.846	25.9171	123.705	7.3864	MS204S	0.0002	0.0399681
SALT0351	351	11.5068	0	21.7299	0	25.7953	-0.0003	123.438	0.0001	7.4382	-0.0001	2021-05-11 09:07:50	EP	21.7	27	11.5068	21.7299	25.7955	123.438	7.43825	MS204S	0.0002	0.0399726
SALT0435	435	11.4458	0.0001	21.8196	-0.0001	25.8829	-0.0002	123.536	0.0002	7.3786	-0.0001	2021-05-11 09:13:10	EP	21.7	27	11.4458	21.8197	25.883	123.536	7.37865	MS204S	0.0002	0.0399479
SALT0673	673	11.4396	0	21.9086	0	25.8448	0	120.304	0.0001	7.3726	0	2021-05-11 09:22:41	EP	21.7	27	11.4396	21.9086	25.8448	120.304	7.3726	MS204S	0.0002	0.040004
SALT0799	799	11.5239	0	21.8824	0.0001	25.9786	-0.0003	124.434	-0.0001	7.4222	-0.0001	2021-05-11 09:31:23	EP	21.7	27	11.5239	21.8823	25.9788	124.434	7.42225	MS204S	0.0002	0.0399448

## Sheet: PREP_MS204S
Short term stability
Phosphate	20210119				Silicate	20210119				Nitrate	20210119
ID	Vial	Sample	Solution		ID	Vial	Sample	Solution		ID	Vial	Sample	IS
1a	6.1485	12.318	13.1079		1a	6.1654	9.2528	9.577		1a	11.4555	13.5164	13.7065
1b	6.154	12.3199	13.1084		1b	6.1412	9.2323	9.5561		1b	11.7163	13.7755	13.974
1c	6.1356	12.3106	13.0999		1c	6.1802	9.2719	9.5954		1c	11.6295	13.6899	13.8872
2a	6.1299	12.2976	13.0867		2a	6.1432	9.2318	9.5556		2a	11.534	13.593	13.7911
2b	6.1665	12.3517	13.1391		2b	6.1446	9.2345	9.5588		2b	11.4932	13.5537	13.7523
2c	6.1338	12.3185	13.1075		2c	6.1498	9.2395	9.5635		2c	11.523	13.5828	13.7806
3a	6.1611	12.3188	13.1064		3a	6.1208	9.2099	9.5358		3a	12.0805	14.147	14.346
3b	6.1694	12.3467	13.135		3b	6.1489	9.2382	9.5626		3b	11.5624	13.6274	13.8253
3c	6.1535	12.3311	13.1202		3c	6.1396	9.2246	9.5492		3c	11.5428	13.6063	13.8044
4a	6.0998	12.2579	13.0456		4a	6.1322	9.2164	9.5415		4a	11.5701	13.6242	13.8227
4b	6.1253	12.2874	13.0757		4b	6.1336	9.2165	9.5415		4b	11.6191	13.6737	13.8722
4c	6.1284	12.3003	13.0883		4c	6.1481	9.2288	9.5528		4c	11.5151	13.5703	13.7692
5a	6.1345	12.2784	13.0661		5a	6.1206	9.2078	9.5311		5a	11.5858	13.6442	13.8424
5b	6.1509	12.3082	13.0965		5b	6.1252	9.2074	9.5323		5b	11.5863	13.6408	13.8395
5c	6.1454	12.2981	13.0864		5c	6.1493	9.2292	9.5531		5c	11.5138	13.5721	13.7702
6a	6.1501	12.2882	13.0763		6a	6.1558	9.231	9.5554		6a	11.5556	13.6103	13.8084
6b	6.1333	12.2791	13.0671		6b	6.136	9.2116	9.5356		6b	11.6134	13.6653	13.8644
6c	6.1339	12.2795	13.0691		6c	6.153	9.232	9.5556		6c	11.4739	13.5254	13.7238
7a	6.1228	12.2752	13.0634		7a	6.139	9.2106	9.5349		7a	11.6633	13.712	13.91
7b	6.1573	12.3045	13.0931		7b	6.1548	9.2272	9.5507		7b	11.3326	13.3753	13.5739
7c	6.1296	12.2807	13.0699		7c	6.1311	9.203	9.5219		7c	11.2714	13.3187	13.5174
8a	6.1194	12.2424	13.0312		8a	6.1461	9.211	9.5394		8a	11.3425	13.3834	13.5817
8b	6.1287	12.2648	13.0533		8b	6.1199	9.1796	9.5034		8b	11.3411	13.3815	13.5783
8c	6.1706	12.2989	13.0873		8c	6.1384	9.1989	9.5228		8c	11.311	13.3556	13.5544
9a	6.166	12.2976	13.0858		9a	6.1448	9.2104	9.534		9a	11.3898	13.4362	13.6344
9b	6.1716	12.3028	13.0919		9b	6.1339	9.2035	9.5272		9b	11.3697	13.4171	13.6152
9c	6.161	12.2964	13.0854		9c	6.1558	9.2243	9.5483		9c	11.3422	13.3884	13.5872
10a	6.1586	12.285	13.073		10a	6.1594	9.224	9.5478		10a	11.2777	13.3183	13.5164
10b	6.1445	12.2758	13.0637		10b	6.1584	9.2212	9.5455		10b	11.8097	13.8499	14.0485
10c	6.1788	12.3042	13.0932		10c	6.1363	9.2017	9.5257		10c	11.3504	13.3919	13.5898
Homogeneiety
Phosphate	20210126				Silicate	20210126				Nitrate	20210126
ID	Vial	Sample	Solution		ID	Vial	Sample	Solution		ID	Vial	Sample	IS
1a	6.1196	12.27	13.0597		1a	6.1289	9.2143	9.5392		1a	11.771	13.8227	14.0261
1b	6.1533	12.3046	13.0948		1b	6.123	9.2079	9.5319		1b	11.3623	13.4153	13.614
1c	6.1221	12.2806	13.0698		1c	6.1352	9.2163	9.5394		1c	11.371	13.4214	13.6202
2a	6.1462	12.2903	13.0784		2a	6.1352	9.2116	9.5354		2a	11.8185	13.8729	14.0722
2b	6.1415	12.3058	13.0941		2b	6.1269	9.2053	9.5291		2b	11.3578	13.4109	13.6101
2c	6.1426	12.3007	13.0913		2c	6.1136	9.1947	9.5193		2c	11.3733	13.4312	13.6292
3a	6.1272	12.2648	13.0539		3a	6.1227	9.1991	9.5261		3a	11.3055	13.3578	13.5568
3b	6.1639	12.3071	13.0973		3b	6.1415	9.2108	9.5355		3b	11.3176	13.3664	13.5651
3c	6.1277	12.2773	13.0672		3c	6.0909	9.1669	9.4904		3c	11.3772	13.427	13.6254
4a	6.1192	12.2583	13.0458		4a	6.1514	9.2251	9.5491		4a	11.3916	13.4364	13.6353
4b	6.123	12.264	13.0525		4b	6.0941	9.1697	9.4936		4b	11.3305	13.3732	13.5714
4c	6.1463	12.2909	13.0795		4c	6.1078	9.1808	9.5044		4c	11.3857	13.4321	13.6312
5a	6.1523	12.2911	13.0803		5a	6.1365	9.2118	9.5365		5a	11.3527	13.3995	13.6004
5b	6.1399	12.2869	13.0751		5b	6.111	9.1844	9.507		5b	11.3264	13.3759	13.5753
5c	6.1428	12.3013	13.0907		5c	6.1483	9.2221	9.5473		5c	11.3552	13.4044	13.6037
6a	6.1457	12.2835	13.0736		6a	6.1075	9.1818	9.5056		6a	11.357	13.4031	13.602
6b	6.1245	12.2629	13.0519		6b	6.1079	9.1768	9.5009		6b	11.3419	13.3854	13.5835
6c	6.1109	12.2556	13.0456		6c	6.1473	9.2206	9.5446		6c	11.3847	13.4292	13.629
7a	6.1549	12.2963	13.0854		7a	6.1149	9.189	9.5152		7a	11.4083	13.4519	13.6514
7b	6.1295	12.2624	13.0521		7b	6.1228	9.1893	9.5138		7b	11.7692	13.8105	14.0095
7c	6.1572	12.2912	13.0805		7c	6.1304	9.1935	9.5175		7c	11.3503	13.3954	13.5941
8a	6.1676	12.3026	13.0908		8a	6.1153	9.1822	9.506		8a	11.3378	13.3777	13.577
8b	6.1252	12.2592	13.0472		8b	6.1306	9.1964	9.5209		8b	11.3071	13.344	13.5426
8c	6.136	12.2593	13.0487		8c	6.1444	9.2036	9.5285		8c	11.312	13.3526	13.551
9a	6.1146	12.2493	13.0386		9a	6.1453	9.2233	9.548		9a	11.3414	13.397	13.5982
9b	6.1396	12.2876	13.0773		9b	6.1193	9.1976	9.5217		9b	11.377	13.4287	13.6278
9c	6.1736	12.3206	13.1114		9c	6.1321	9.2093	9.5334		9c	11.3501	13.4046	13.6035
10a	6.1205	12.2424	13.0311		10a	6.1287	9.1903	9.5147		10a	11.3722	13.4109	13.6091
10b	6.1542	12.2807	13.0702		10b	6.1413	9.2021	9.5261		10b	11.2901	13.3303	13.5292
10c	6.1344	12.265	13.054		10c	6.0984	9.1622	9.4871		10c	11.3588	13.4026	13.6017
11a	6.1514	12.29	13.0783		11a	6.1132	9.1795	9.5037		11a	11.3619	13.4115	13.6104
11b	6.1551	12.2888	13.0791		11b	6.1595	9.2255	9.5507		11b	11.3133	13.362	13.5608
11c	6.1513	12.2877	13.0768		11c	6.1234	9.1925	9.5167		11c	11.3681	13.4173	13.6152
12a	6.1571	12.2816	13.0716		12a	6.1025	9.1606	9.4849		12a	11.3344	13.3741	13.5723
12b	6.1426	12.2667	13.0561		12b	6.1287	9.1829	9.5081		12b	11.3457	13.3844	13.5828
12c	6.1566	12.2721	13.0626		12c	6.1538	9.2171	9.5417		12c	11.3695	13.4117	13.6105
13a	6.141	12.2601	13.0471		13a	6.1374	9.1976	9.5229		13a	11.3353	13.3763	13.5769
13b	6.138	12.2641	13.0537		13b	6.1369	9.1996	9.5243		13b	11.2566	13.2969	13.4963
13c	6.1353	12.2603	13.0495		13c	6.1297	9.1919	9.5159		13c	11.3381	13.3813	13.581
14a	6.1079	12.2506	13.0398		14a	6.1337	9.2033	9.5276		14a	11.3764	13.4279	13.6264
14b	6.1277	12.2708	13.0597		14b	6.1445	9.218	9.5419		14b	11.2967	13.3468	13.5452
14c	6.1526	12.2973	13.0868		14c	6.1321	9.2051	9.5299		14c	11.3162	13.3664	13.5651
15a	6.137	12.2729	13.0623		15a	6.1124	9.1856	9.5103		15a	11.3798	13.424	13.6234
15b	6.1273	12.2651	13.0548		15b	6.13	9.1972	9.5207		15b	11.2588	13.307	13.5064
15c	6.1436	12.2866	13.0765		15c	6.1478	9.2175	9.5412		15c	11.3402	13.39	13.5891
16a	6.1021	12.2351	13.0236		16a	6.1146	9.1879	9.512		16a	11.3517	13.4007	13.599
16b	6.153	12.2965	13.0852		16b	6.1455	9.2205	9.5446		16b	11.3655	13.4123	13.6113
16c	6.15	12.2923	13.0806		16c	6.0975	9.177	9.501		16c	11.3723	13.4189	13.618
Short term stability
Silicate	20210225
ID	Vial	Sample	Solution
1a	6.1377	9.2206	9.5459
1b	6.1334	9.2341	9.5579
1c	6.1321	9.2357	9.5595
2a	6.143	9.2397	9.5639
2b	6.1245	9.2231	9.5476
2c	6.1371	9.2353	9.559
3a	6.0749	9.1701	9.4957
3b	6.1422	9.2373	9.5619
3c	6.1527	9.2499	9.5739
4a	6.1452	9.2422	9.5668
4b	6.1413	9.2399	9.5647
4c	6.1291	9.2246	9.5484
5a	6.1271	9.2285	9.5536
5b	6.1471	9.2403	9.5645
5c	6.1225	9.2134	9.5377
6a	6.1376	9.2317	9.5559
6b	6.1517	9.2459	9.5699
6c	6.1286	9.2246	9.5493
7a	6.1219	9.2196	9.5461
7b	6.0899	9.1795	9.5031
7c	6.1336	9.2286	9.5519
8a	6.1368	9.2292	9.5544
8b	6.1586	9.2529	9.5766
8c	6.1532	9.2442	9.5682
9a	6.1195	9.2116	9.5377
9b	6.1351	9.2232	9.5466
9c	6.1333	9.2233	9.5463
10a	6.1319	9.2225	9.5472
10b	6.1455	9.2342	9.5576
10c	6.1451	9.2254	9.5493
Homogeneiety		20210224
Silicate
ID	Vial	Sample	Solution
1a	6.1413	9.2254	9.5501
1b	6.1439	9.2285	9.5524
1c	6.1195	9.2027	9.5269
2a	6.1312	9.2143	9.5381
2b	6.1261	9.2063	9.5298
2c	6.1303	9.2121	9.5365
3a	6.1401	9.2291	9.5527
3b	6.0578	9.1429	9.4672
3c	6.133	9.2167	9.5403
4a	6.1329	9.2256	9.5495
4b	6.1252	9.2085	9.5333
4c	6.1472	9.2327	9.5566
5a	6.1355	9.2274	9.5511
5b	6.1273	9.2152	9.539
5c	6.155	9.2427	9.5664
6a	6.1374	9.2267	9.5505
6b	6.1428	9.2284	9.552
6c	6.1347	9.2255	9.5491
7a	6.07	9.1614	9.4856
7b	6.1304	9.2142	9.5384
7c	6.1275	9.2101	9.5338
8a	6.1298	9.2137	9.5376
8b	6.1158	9.2	9.524
8c	6.1241	9.2074	9.5317
9a	6.1498	9.2364	9.5607
9b	6.1302	9.2067	9.5304
9c	6.1319	9.2137	9.5378
10a	6.1372	9.2285	9.5529
10b	6.1304	9.2169	9.5409
10c	6.1506	9.2395	9.5635
11a	6.1163	9.1987	9.5245
11b	6.1367	9.2202	9.5436
11c	6.1307	9.2112	9.535
12a	6.1225	9.2084	9.5321
12b	6.1236	9.2048	9.5289
12c	6.1503	9.2325	9.5571
13a	6.1122	9.1999	9.5216
13b	6.14	9.2215	9.5457
13c	6.1457	9.2267	9.55
14a	6.1289	9.2129	9.5365
14b	6.116	9.1929	9.5169
14c	6.1536	9.2341	9.558			Phosphate				Silicate				Nitrate
15a	6.1378	9.2287	9.5521
15b	6.1446	9.232	9.5562			0.5	0.0758014			0.5	0.243866
15c	6.1194	9.2047	9.5277			0.75	0.113702			0.75	0.365799
16a	6.1271	9.2118	9.5357			1	0.151603			1	0.487732			0.5	0.572485
16b	6.1295	9.2129	9.5366			1.5	0.227404			1.5	0.731598			1	1.14497
16c	6.1322	9.2116	9.5353			2	0.303205			2	0.975464			2	2.28994
Primary standards			SALT-1 target mass fraction			w(PO4)	0.151603	µg/g		w(SiO2)	0.487732	µg/g		w(NO3)	1.14497	µg/g
Phosphate					Silicate					Nitrate										Phosphate					Silicate					Nitrate					Density
N=NIST	SRM3186	Lot #	170606		N=NIST	SRM3150	Lot #	130912		N=NIST	SRM3185	Lot #	170309		Silicon: https://www.ciaaw.org/silicon.htm 2021-03-23					MOOS-3					MOOS-3					MOOS-3					MOOS-3
Certified value of phosphate:					Certified value of silicon					Certified value of nitrate					28.084	28.086	28.085			Certified value as PO4 with k = 1:					Certified value as SiO2 with k = 1:					Certified value as NO3 with k = 1:					Reference value with k = 1:
1.0005	mg/g	0.0041	mg/g		9.901	mg/g	0.023	mg/g		1.0006	mg/g	0.0018	mg/g							0.147	µg/g	0.0065	µg/g		1.77	µg/g	0.02	µg/g		1.384	µg/g	0.0075	µg/g		1.0307	kg/L	0.0008	kg/L
Certified value as PO4 with k = 1:					Certified value as SiO2 with k = 1					Certified value as NO3 with k = 1					Oxigen: https://www.ciaaw.org/oxygen.htm 2021-03-23
1000.5	µg/g	1.7951	µg/g		21181.8	µg/g	24.3469	µg/g		1000.6	µg/g	0.916031	µg/g		15.999	15.9998	15.9994
S=Sigma	38364	Lot #	BCCB6423		S=Sigma	18895	Lot #	BCCB8928		S=Sigma	74246	Lot #	BCCC1546		Mr(SiO2)/Ar(Si)
Certified value as PO4 with k = 1					Certified value as SiO2 with k =1					Certified Value of Nitrate					2.13936
1000	µg/g	2	µg/g		997	µg/g	3	µg/g		1001	µg/g	2	µg/g
Characterization		Week	1	Day	1		NIST
Preparation of standard solutions phosphate in LNSW
	Origin		m0 = mass of vial			m1 = m0 + mass of standard			m2 = m1 + mass of LNSW			Final
ID solution	w(PO4)	u[w(PO4)]	load	unload	mass	load	unload	mass	load	unload	mass	w(PO4)	u[w(PO4)]	u[m]	Target	Traciability	Prep. Date	Exp. Date	t	Rel Hum	Analyst	Balance
unique	µg/g	µg/g	g	g	g	g	g	g	g	g	g	µg/g	µg/g	g	%		yyyymmdd	yyyymmdd	°C	%	initials	model
Pw1d1-ST	1000.5	1.7951	13.7235	0.0001	13.7234	14.2253	0	14.2253	63.8224	0.0004	63.8222	10.0222	0.0188483	0.0002		N	20210427	20210427	22	24	EP	MS204S
Pw1d1-1	10.0222	0.0188483	13.7624	-0.0001	13.7624	14.1516	0	14.1516	63.8306	-0.0001	63.8306	0.0778967	0.000157057	0.0002	1.02764	N	20210427	20210427	22	24	EP	MS204S
Pw1d1-2	10.0222	0.0188483	13.7066	-0.0001	13.7066	14.2906	0	14.2906	63.8074	0.0002	63.8073	0.116814	0.000226857	0.0002	1.02737	N	20210427	20210427	22	24	EP	MS204S
Pw1d1-3	10.0222	0.0188483	13.7082	-0.0002	13.7083	14.4866	0	14.4866	63.8895	-0.0001	63.8895	0.155442	0.000297741	0.0002	1.02533	N	20210427	20210427	22	24	EP	MS204S
Pw1d1-4	10.0222	0.0188483	13.748	0.0001	13.7479	14.9133	-0.0001	14.9133	63.7769	0.0001	63.7768	0.233463	0.000442704	0.0002	1.02664	N	20210427	20210427	22	24	EP	MS204S	w(PO4)SALT	w(PO4)spike
Pw1d1-5	10.0222	0.0188483	13.7269	0	13.7269	15.2848	0	15.2848	63.8662	0	63.8662	0.311405	0.000588368	0.0002	1.02704	N	20210427	20210427	22	24	EP	MS204S	µg/g	µg/g
Pw1d1-spk	10.0222	0.0188483	7.2879	-0.0001	7.28795	7.4072	-0.0001	7.40725	22.8566	0	22.8566	0.0767987	0.000232411	0.0002	1.01316	N/SALT0127	20210427	20210427	22	24	EP	MS204S	0.150864	0.226507
Preparation of standard solutions nitrate in DIW
	Origin		m0 = mass of vial			m1 = m0 + mass of standard			m2 = m1 + mass of DIW			Final
ID solution	w(NO3)	u[w(NO3)]	load	unload	mass	load	unload	mass	load	unload	mass	w(NO3)	u[w(NO3)]	u[m]	Target	Traciability	Prep. Date	Exp. Date	t	Rel Hum	Analyst	Balance
unique	µg/g	µg/g	g	g	g	g	g	g	g	g	g	µg/g	µg/g	g	%		yyyymmdd	yyyymmdd	°C	%	initials	model
Nw1d1-ST	1000.6	0.916031	8.2445	-0.0003	8.24465	9.2559	0.0002	9.2558	38.6763	0	38.6763	33.2469	0.0318275	0.0002		N	20210427	20210427	22	24	EP	MS204S
Nw1d1-1	33.2469	0.0318275	8.2205	0	8.2205	8.7207	0	8.7207	37.3636	0.0002	37.3635	0.570637	0.00063448	0.0002	0.996772	N	20210427	20210427	22	24	EP	MS204S
Nw1d1-2	33.2469	0.0318275	8.1886	0	8.1886	9.1893	0	9.1893	37.2553	0	37.2553	1.14461	0.00114256	0.0002	0.999688	N	20210427	20210427	22	24	EP	MS204S	w(NO3)SALT	w(NO3)spike
Nw1d1-3	33.2469	0.0318275	8.2213	0.0001	8.22125	10.2277	0	10.2277	37.2864	-0.0001	37.2865	2.29512	0.00222094	0.0002	1.00226	N	20210427	20210427	22	24	EP	MS204S	µg/g	µg/g
Nw1d1-spk	33.2469	0.0318275	7.314	0.0001	7.31395	7.5654	-0.0001	7.56545	23.0468	0	23.0468	0.531473	0.000784987	0.0002	0.928361	N/SALT0127	20210427	20210427	22	24	EP	MS204S	1.15059	1.66367
Preparation of standard solutions nitrate in 3.5% NaCl
	Origin		m0 = mass of vial			m1 = m0 + mass of standard			m2 = m1 + mass of 3.5% NaCl			Final
ID solution	w(NO3)	u[w(NO3)]	load	unload	mass	load	unload	mass	load	unload	mass	w(NO3)	u[w(NO3)]	u[m]	Target	Traciability	Prep. Date	Exp. Date	t	Rel Hum	Analyst	Balance
unique	µg/g	µg/g	g	g	g	g	g	g	g	g	g	µg/g	µg/g	g	%		yyyymmdd	yyyymmdd	°C	%	initials	model
Nw1d1-4	33.2469	0.0318275	8.2627	0	8.2627	8.7628	0.0001	8.76275	37.3061	-0.0001	37.3062	0.572421	0.000636513	0.0002	0.999889	N	20210427	20210427	22	24	EP	MS204S
Nw1d1-5	33.2469	0.0318275	8.2313	-0.0001	8.23135	9.2314	-0.0001	9.23145	37.3202	0.0001	37.3201	1.14306	0.00114107	0.0002	0.99833	N	20210427	20210427	22	24	EP	MS204S
Nw1d1-6	33.2469	0.0318275	8.195	0.0001	8.19495	10.2026	0	10.2026	38.4717	0.0001	38.4716	2.2046	0.00213331	0.0002	0.962733	N	20210427	20210427	22	24	EP	MS204S
Preparation of isotope dilution blends for NO3 analysis by HS GC-MS
				m0 = mass of vial			m1 = m0 + mass of sample/ST			m2 = m1 + IntST
				load	unload	mass	load	unload	mass	load	unload	mass			mA	mB
Type	Description		ID	g	g	g	g	g	g	g	g	g	Date		g	g
BLK	Reag BLK DIW		BLK-1										2021-04-27 11:12:00
BLK	Reag BLK 3.5% NaCl		BLK-2										2021-04-27 11:12:00
BLK	IntST BLK DIW		BLK-3										2021-04-27 11:12:00
BLK	InST BLK 3.5% NaCl		BLK-4										2021-04-27 11:12:00
STD	A*B-1 water		AB-1	11.4858	0	11.4858	13.4973	0	13.4973	13.6967	-0.0003	13.6968	2021-04-27 11:12:00		2.0115	0.19955
STD	A*B-2 water		AB-2	11.6108	-0.0001	11.6108	13.6234	-0.0001	13.6235	13.8224	-0.0001	13.8224	2021-04-27 11:12:00		2.0126	0.199
STD	A*B-3 water		AB-3	11.6135	0	11.6135	13.6262	0.0001	13.6262	13.8262	0	13.8262	2021-04-27 11:12:00		2.01265	0.20005
SAMPLE	SALT0015		1	11.5092	-0.0001	11.5092	13.5705	0	13.5705	13.7704	-0.0001	13.7705	2021-04-27 11:12:00		2.06125	0.19995
SAMPLE	SALT0127		2	11.5525	-0.0001	11.5526	13.615	0	13.615	13.8145	0.0001	13.8145	2021-04-27 11:12:00		2.06245	0.19945
SAMPLE	SALT0211		3	11.5197	-0.0002	11.5198	13.5788	-0.0001	13.5788	13.7783	0	13.7783	2021-04-27 11:12:00		2.05905	0.19945
SAMPLE	SALT0323		4	11.5443	-0.0003	11.5444	13.603	0	13.603	13.8031	0	13.8031	2021-04-27 11:12:00		2.05855	0.2001
SAMPLE	SALT0757		5	11.5542	0.0001	11.5541	13.6155	0	13.6155	13.8151	0.0001	13.815	2021-04-27 11:12:00		2.06135	0.19955
QC	MOOS-3		MOOS3	11.5036	-0.0001	11.5037	13.5379	-0.0001	13.538	13.7385	0	13.7385	2021-04-27 11:12:00		2.0343	0.20055
QC	Sample-spiked		SPK	11.4992	0	11.4992	13.5584	0.0001	13.5584	13.7577	-0.0002	13.7578	2021-04-27 11:12:00		2.05915	0.19945
STD	A*B-1 3.5% NaCl		AB-4	11.4729	0	11.4729	13.5307	0.0002	13.5306	13.73	-0.0002	13.7301	2021-04-27 11:12:00		2.0577	0.1995
STD	A*B-2 3.5% NaCl		AB-5	11.4927	-0.0001	11.4927	13.5491	0	13.5491	13.7487	-0.0001	13.7487	2021-04-27 11:12:00		2.05635	0.19965
STD	A*B-3 3.5% NaCl		AB-6	11.5157	-0.0001	11.5158	13.5704	0	13.5704	13.7696	-0.0001	13.7697	2021-04-27 11:12:00		2.05465	0.19925
Preparation of external calibration for PO4 analysis by UV-vis
				m0 = mass of vial			m1 = m0 + mass of sample/ST			m2 = m1 + Reagents
				load	unload	mass	load	unload	mass	load	unload	mass			mS	mF
Type	Description		ID	g	g	g	g	g	g	g	g	g	Date		g	g
BLK	Baseline DIW		BLK-1										2021-04-27 13:22:00
BLK	Baseline LNSW		BLK-2										2021-04-27 13:22:00
BLK	Baseline MOOS-3		BLK-3										2021-04-27 13:22:00
BLK	Baseline SALT-1		BLK-4										2021-04-27 13:22:00
BLK	Reag BLK DIW		BLK-5										2021-04-27 13:22:00
BLK	Reag BLK LNSW		BLK-6										2021-04-27 13:22:00
STD	CAL-1		CAL-1	7.3054	-0.0002	7.3055	13.4967	0.0001	13.4967	14.286	-0.0004	14.2862	2021-04-27 13:22:00		6.19115	6.9807
STD	CAL-2		CAL-2	7.3289	0.0002	7.3288	13.5163	-0.0001	13.5163	14.3054	0.0002	14.3053	2021-04-27 13:22:00		6.18755	6.9765
STD	CAL-3		CAL-3	7.3411	-0.0002	7.3412	13.5229	0	13.5229	14.3126	-0.0003	14.3127	2021-04-27 13:22:00		6.1817	6.97155
SAMPLE	SALT0015		1	7.3453	-0.0001	7.34535	13.5296	-0.0001	13.5297	14.3116	-0.0002	14.3117	2021-04-27 13:22:00		6.1843	6.96635
SAMPLE	SALT0127		2	7.3429	0	7.3429	13.5142	0.0001	13.5142	14.3039	0.0001	14.3039	2021-04-27 13:22:00		6.17125	6.96095
SAMPLE	SALT0211		3	7.3344	-0.0002	7.3345	13.5118	0	13.5118	14.3009	-0.0001	14.301	2021-04-27 13:22:00		6.1773	6.96645
SAMPLE	SALT0323		4	7.3274	0.0001	7.32735	13.4998	-0.0001	13.4999	14.2892	-0.0001	14.2892	2021-04-27 13:22:00		6.1725	6.9619
SAMPLE	SALT0757		5	7.3062	-0.0002	7.3063	13.467	-0.0001	13.4671	14.2548	0	14.2548	2021-04-27 13:22:00		6.16075	6.9485
QC	MOOS-3		MOOS3	7.3365	-0.0001	7.33655	13.5437	0	13.5437	14.3323	0	14.3323	2021-04-27 13:22:00		6.20715	6.99575
QC	Sample-spiked		SPK	7.3239	0	7.3239	13.496	-0.0002	13.4961	14.2852	0.0004	14.285	2021-04-27 13:22:00		6.1722	6.9611
STD	CAL-4		CAL-4	7.3143	-0.0003	7.31445	13.4916	0	13.4916	14.2765	-0.0004	14.2767	2021-04-27 13:22:00		6.17715	6.96225
STD	CAL-5		CAL-5	7.3374	0.0001	7.33735	13.5235	0	13.5235	14.4508	0	14.4508	2021-04-27 13:22:00		6.18615	7.11345
Run the analysis and collect the data
Characterization		Week	1	Day	2		NIST
Preparation of standard solutions silicate in DIW
	Origin		m0 = mass of vial			m1 = m0 + mass of standard			m2 = m1 + mass of DIW			Final
ID solution	w(SiO2)	u[w(SiO2)]	load	unload	mass	load	unload	mass	load	unload	mass	w(SiO2)	u[w(SiO2)]	u[m]	Target	Traciability	Prep. Date	Exp. Date	t	Rel Hum	Analyst	Balance
unique	µg/g	µg/g	g	g	g	g	g	g	g	g	g	µg/g	µg/g	g	%		yyyymmdd	yyyymmdd	°C	%	initials	model
Sw1d2-D	21181.8	24.3469	8.1936	-0.0001	8.19365	9.1369	0.0001	9.13685	36.5921	0.0001	36.5921	703.513	0.835734	0.0002		N	20210428	20210428	21.9	25	EP	MS204S
Preparation of standard solutions phosphate and silicate in LNSW
	Origin		Origin		m0 = mass of vial			m1 = m0 + mass of PO4 standard			m2 = m1 + mass of SiO2 standard			m3 = m2 + mass of LNSW			Final		Final			Target
ID solution	w(PO4)	u[w(PO4)]	w(SiO2)	u[w(SiO2)]	load	unload	mass	load	unload	mass	load	unload	mass	load	unload	mass	w(PO4)	u[w(PO4)]	w(SiO2)	u[w(SiO2)]	u[m]	PO4	SiO2	Traciability	Prep. Date	Exp. Date	t	Rel Hum	Analyst	Balance
unique	µg/g	µg/g	µg/g	µg/g	g	g	g	g	g	g	g	g	g	g	g	g	µg/g	µg/g	µg/g	µg/g	g	%	%		yyyymmdd	yyyymmdd	°C	%	initials	model
PSw1d2-ST	1000.5	1.7951	703.513	0.835734	13.7578	0	13.7578	14.2615	0.0001	14.2614	16.5581	0.0002	16.558	63.6582	0.0001	63.6581	10.0982	0.018985	32.3776	0.0386694	0.0002			N	20210428	20210428	21.9	25	EP	MS204S
	Origin		Origin		m0 = mass of vial			m1 = m0 + mass of standard			m2 = m1 + mass of LNSW			Final		Final			Target
ID solution	w(PO4)	u[w(PO4)]	w(SiO2)	u[w(SiO2)]	load	unload	mass	load	unload	mass	load	unload	mass	w(PO4)	u[w(PO4)]	w(SiO2)	u[w(SiO2)]	u[m]	PO4	SiO2	Traciability	Prep. Date	Exp. Date	t	Rel Hum	Analyst	Balance
unique	µg/g	µg/g	µg/g	µg/g	g	g	g	g	g	g	g	g	g	µg/g	µg/g	µg/g	µg/g	g	%	%		yyyymmdd	yyyymmdd	°C	%	initials	model
PSw1d2-1	10.0982	0.018985	32.3776	0.0386694	13.7335	0.0001	13.7334	14.1236	0	14.1236	63.8317	0.0001	63.8316	0.0786415	0.000158461	0.252147	0.000352286	0.0002	1.03747	1.03396	N	20210428	20210428	21.9	25	EP	MS204S
PSw1d2-2	10.0982	0.018985	32.3776	0.0386694	13.7192	-0.0001	13.7193	14.3003	0.0001	14.3003	65.1153	0	65.1153	0.114153	0.000221692	0.366008	0.000472057	0.0002	1.00397	1.00057	N	20210428	20210428	21.9	25	EP	MS204S
PSw1d2-3	10.0982	0.018985	32.3776	0.0386694	13.7188	0	13.7188	14.4957	0	14.4957	65.1537	0	65.1537	0.152528	0.000292088	0.489048	0.000610623	0.0002	1.0061	1.0027	N	20210428	20210428	21.9	25	EP	MS204S
PSw1d2-4	10.0982	0.018985	32.3776	0.0386694	13.7692	0	13.7692	14.9335	-0.0001	14.9336	65.6685	0	65.6685	0.22655	0.000429467	0.726384	0.000885311	0.0002	0.996245	0.992873	N	20210428	20210428	21.9	25	EP	MS204S	w(PO4)SALT	w(PO4)spike	w(SiO2)SALT	w(SiO2)spike
PSw1d2-5	10.0982	0.018985	32.3776	0.0386694	13.738	-0.0001	13.738	15.2992	-0.0001	15.2993	65.2185	0	65.2185	0.306238	0.000578409	0.981885	0.00118612	0.0002	1.01	1.00658	N	20210428	20210428	21.9	25	EP	MS204S	µg/g	µg/g	µg/g	µg/g
PSw1d2-spk	10.0982	0.018985	32.3776	0.0386694	7.3153	-0.0001	7.31535	7.4339	0.0001	7.43385	22.9034	-0.0001	22.9035	0.0767658	0.000233246	0.246133	0.000656941	0.0002	1.01272	1.00929	N/SALT0211	20210428	20210428	21.9	25	EP	MS204S	0.150727	0.226347	0.518017	0.760211
Dilution of the MOOS-3 for silicate analysis with LNSW
	Origin		m0 = mass of vial			m1 = m0 + mass of standard			m2 = m1 + mass of LNSW			Final
ID solution	w(SiO2)	u[w(SiO2)]	load	unload	mass	load	unload	mass	load	unload	mass	w(SiO2)	u[w(SiO2)]	u[m]	Target	Traciability	Prep. Date	Exp. Date	t	Rel Hum	Analyst	Balance
unique	µg/g	µg/g	g	g	g	g	g	g	g	g	g	µg/g	µg/g	g	%		yyyymmdd	yyyymmdd	°C	%	initials	model
Sw1d2-M3	1.77	0.02	7.3293	-0.0001	7.32935	12.4939	-0.0001	12.4939	17.5722	-0.0002	17.5723	0.892452	0.0100844	0.0002		NRC	20210428	20210428	21.9	25	EP	MS204S
								5.1646			5.07835
Preparation of standard solutions nitrate in DIW											10.2429
	Origin		m0 = mass of vial			m1 = m0 + mass of standard			m2 = m1 + mass of DIW			Final
ID solution	w(NO3)	u[w(NO3)]	load	unload	mass	load	unload	mass	load	unload	mass	w(NO3)	u[w(NO3)]	u[m]	Target	Traciability	Prep. Date	Exp. Date	t	Rel Hum	Analyst	Balance
unique	µg/g	µg/g	g	g	g	g	g	g	g	g	g	µg/g	µg/g	g	%		yyyymmdd	yyyymmdd	°C	%	initials	model
Nw1d2-ST	1000.6	0.916031	8.2022	0	8.2022	9.0063	-0.0001	9.00635	32.886	-0.0002	32.8861	32.5975	0.0319713	0.0002		N	20210428	20210428	21.9	25	EP	MS204S
Nw1d2-1	32.5975	0.0319713	8.2027	0	8.2027	8.7023	-0.0001	8.70235	36.7639	0	36.7639	0.57026	0.000645805	0.0002	0.996114	N	20210428	20210428	21.9	25	EP	MS204S
Nw1d2-2	32.5975	0.0319713	8.1947	-0.0001	8.19475	9.194	0	9.194	36.5541	0.0001	36.554	1.14858	0.00117255	0.0002	1.00316	N	20210428	20210428	21.9	25	EP	MS204S	w(NO3)SALT	w(NO3)spike
Nw1d2-3	32.5975	0.0319713	8.1883	0	8.1883	10.1964	0	10.1964	36.4493	0.0001	36.4492	2.31623	0.00229516	0.0002	1.01148	N	20210428	20210428	21.9	25	EP	MS204S	µg/g	µg/g
Nw1d2-spk	32.5975	0.0319713	7.344	0	7.344	7.5963	0	7.5963	23.0502	-0.0002	23.0503	0.523633	0.000780028	0.0002	0.914667	N/SALT0211	20210428	20210428	21.9	25	EP	MS204S	1.13489	1.64029
Preparation of standard solutions nitrate in 3.5% NaCl
	Origin		m0 = mass of vial			m1 = m0 + mass of standard			m2 = m1 + mass of 3.5% NaCl			Final
ID solution	w(NO3)	u[w(NO3)]	load	unload	mass	load	unload	mass	load	unload	mass	w(NO3)	u[w(NO3)]	u[m]	Target	Traciability	Prep. Date	Exp. Date	t	Rel Hum	Analyst	Balance
unique	µg/g	µg/g	g	g	g	g	g	g	g	g	g	µg/g	µg/g	g	%		yyyymmdd	yyyymmdd	°C	%	initials	model
Nw1d2-4	32.5975	0.0319713	8.1997	0	8.1997	8.6997	0	8.6997	36.6682	-0.0003	36.6683	0.572515	0.000648245	0.0002	1.00005	N	20210428	20210428	21.9	25	EP	MS204S
Nw1d2-5	32.5975	0.0319713	8.2186	0.0001	8.21855	9.2213	0	9.2213	36.5064	0	36.5064	1.15552	0.00117931	0.0002	1.00921	N	20210428	20210428	21.9	25	EP	MS204S
Nw1d2-6	32.5975	0.0319713	8.2512	0.0001	8.25115	10.2565	-0.0001	10.2566	36.9582	0	36.9582	2.27717	0.00225652	0.0002	0.994425	N	20210428	20210428	21.9	25	EP	MS204S
Preparation of isotope dilution blends for NO3 analysis by HS GC-MS
				m0 = mass of vial			m1 = m0 + mass of sample/ST			m2 = m1 + IntST
				load	unload	mass	load	unload	mass	load	unload	mass			mA	mB
Type	Description		ID	g	g	g	g	g	g	g	g	g	Date		g	g
BLK	Reag BLK DIW		BLK-1										2021-04-28 10:33:00
BLK	Reag BLK 3.5% NaCl		BLK-2										2021-04-28 10:33:00
BLK	IntST BLK DIW		BLK-3										2021-04-28 10:33:00
BLK	InST BLK 3.5% NaCl		BLK-4										2021-04-28 10:33:00
STD	A*B-1 water		AB-1	11.5054	0	11.5054	13.5171	-0.0002	13.5172	13.716	0.0001	13.7159	2021-04-28 10:33:00		2.0118	0.19875
STD	A*B-2 water		AB-2	11.522	0	11.522	13.5347	-0.0002	13.5348	13.7334	-0.0003	13.7335	2021-04-28 10:33:00		2.0128	0.19875
STD	A*B-3 water		AB-3	11.5343	-0.0001	11.5343	13.5482	0	13.5482	13.7461	0	13.7461	2021-04-28 10:33:00		2.01385	0.1979
SAMPLE	SALT0015		1	11.5338	0	11.5338	13.5974	-0.0001	13.5975	13.7958	-0.0001	13.7958	2021-04-28 10:33:00		2.06365	0.1984
SAMPLE	SALT0127		2	11.5702	0	11.5702	13.6293	-0.0002	13.6294	13.8285	-0.0001	13.8285	2021-04-28 10:33:00		2.0592	0.19915
SAMPLE	SALT0211		3	11.4938	0.0001	11.4938	13.5495	0.0001	13.5495	13.7481	-0.0001	13.7482	2021-04-28 10:33:00		2.0557	0.1987
SAMPLE	SALT0323		4	11.5787	-0.0002	11.5788	13.6353	0.0001	13.6353	13.8338	-0.0001	13.8338	2021-04-28 10:33:00		2.05645	0.1986
SAMPLE	SALT0757		5	11.598	-0.0002	11.5981	13.6558	0	13.6558	13.8541	0.0001	13.8541	2021-04-28 10:33:00		2.0577	0.19825
QC	MOOS-3		MOOS3	11.5734	0	11.5734	13.564	0	13.564	13.7624	0	13.7624	2021-04-28 10:33:00		1.9906	0.1984
QC	Sample-spiked		SPK	11.9599	-0.0002	11.96	14.0194	-0.0001	14.0194	14.2177	0	14.2177	2021-04-28 10:33:00		2.05945	0.19825
STD	A*B-1 3.5% NaCl		AB-4	11.5125	0.0002	11.5124	13.5677	-0.0001	13.5678	13.7658	-0.0001	13.7659	2021-04-28 10:33:00		2.05535	0.1981
STD	A*B-2 3.5% NaCl		AB-5	11.5712	-0.0003	11.5713	13.6263	0	13.6263	13.8249	-0.0001	13.8249	2021-04-28 10:33:00		2.05495	0.19865
STD	A*B-3 3.5% NaCl		AB-6	11.4912	-0.0002	11.4913	13.5444	-0.0003	13.5445	13.7429	0.0001	13.7429	2021-04-28 10:33:00		2.05325	0.1983
Preparation of external calibration for PO4 analysis by UV-vis
				m0 = mass of vial			m1 = m0 + mass of sample/ST			m2 = m1 + Reagents
				load	unload	mass	load	unload	mass	load	unload	mass			mS	mF
Type	Description		ID	g	g	g	g	g	g	g	g	g	Date		g	g
BLK	Baseline DIW		BLK-1										2021-04-28 11:15:00
BLK	Baseline LNSW		BLK-2										2021-04-28 11:15:00
BLK	Baseline MOOS-3		BLK-3										2021-04-28 11:15:00
BLK	Baseline SALT-1		BLK-4										2021-04-28 11:15:00
BLK	Reag BLK DIW		BLK-5										2021-04-28 11:15:00
BLK	Reag BLK LNSW		BLK-6										2021-04-28 11:15:00
STD	CAL-1		CAL-1	7.3366	-0.0001	7.33665	13.5274	0	13.5274	14.3152	0.0001	14.3152	2021-04-28 11:15:00		6.19075	6.9785
STD	CAL-2		CAL-2	7.3307	-0.0001	7.33075	13.5129	0	13.5129	14.3017	0	14.3017	2021-04-28 11:15:00		6.18215	6.97095
STD	CAL-3		CAL-3	7.3378	-0.0001	7.33785	13.5201	-0.0001	13.5201	14.3077	0	14.3077	2021-04-28 11:15:00		6.1823	6.96985
SAMPLE	SALT0015		1	7.35	0.0001	7.34995	13.5376	0.0001	13.5375	14.3245	-0.0001	14.3246	2021-04-28 11:15:00		6.1876	6.9746
SAMPLE	SALT0127		2	7.3469	0.0001	7.34685	13.5128	0	13.5128	14.3013	0.0001	14.3012	2021-04-28 11:15:00		6.16595	6.9544
SAMPLE	SALT0211		3	7.3505	-0.0002	7.3506	13.5118	-0.0003	13.5119	14.2992	-0.0002	14.2993	2021-04-28 11:15:00		6.16135	6.9487
SAMPLE	SALT0323		4	7.3447	0.0002	7.3446	13.5206	0.0003	13.5205	14.3085	0	14.3085	2021-04-28 11:15:00		6.17585	6.9639
SAMPLE	SALT0757		5	7.3457	-0.0002	7.3458	13.5166	0.0001	13.5166	14.3051	-0.0001	14.3051	2021-04-28 11:15:00		6.17075	6.95935
QC	MOOS-3		MOOS3	7.3337	-0.0001	7.33375	13.556	-0.0003	13.5561	14.3436	0.0001	14.3436	2021-04-28 11:15:00		6.2224	7.0098
QC	Sample-spiked		SPK	7.3433	-0.0001	7.34335	13.5188	0.0002	13.5187	14.3067	-0.0001	14.3067	2021-04-28 11:15:00		6.17535	6.9634
STD	CAL-4		CAL-4	7.3698	0.0001	7.36975	13.5513	0	13.5513	14.3385	0	14.3385	2021-04-28 11:15:00		6.18155	6.96875
STD	CAL-5		CAL-5	7.3376	0.0001	7.33755	13.5119	-0.0002	13.512	14.2997	0	14.2997	2021-04-28 11:15:00		6.17445	6.96215
Preparation of external calibration for SiO2 analysis by UV-vis
				m0 = mass of vial			m1 = m0 + mass of sample/ST			m2 = m1 + Reagents
				load	unload	mass	load	unload	mass	load	unload	mass			mS	mF
Type	Description		ID	g	g	g	g	g	g	g	g	g	Date		g	g
BLK	Baseline DIW		BLK-1										2021-04-28 11:51:00
BLK	Baseline LNSW		BLK-2										2021-04-28 11:51:00
BLK	Baseline MOOS-3		BLK-3										2021-04-28 11:51:00
BLK	Baseline SALT-1		BLK-4										2021-04-28 11:51:00
BLK	Reag BLK DIW		BLK-5										2021-04-28 11:51:00
BLK	Reag BLK LNSW		BLK-6										2021-04-28 11:51:00
STD	CAL-1		CAL-1	7.3578	-0.0001	7.35785	10.4467	-0.0001	10.4467	10.7708	0.0001	10.7707	2021-04-28 11:51:00		3.0889	3.4129
STD	CAL-2		CAL-2	7.3488	-0.0001	7.34885	10.4404	-0.0002	10.4405	10.764	-0.0001	10.764	2021-04-28 11:51:00		3.09165	3.4152
STD	CAL-3		CAL-3	7.3315	0.0002	7.3314	10.424	-0.0001	10.424	10.7483	0	10.7483	2021-04-28 11:51:00		3.09265	3.4169
SAMPLE	SALT0015		1	7.347	-0.0003	7.34715	10.4351	0	10.4351	10.7594	-0.0001	10.7594	2021-04-28 11:51:00		3.08795	3.4123
SAMPLE	SALT0127		2	7.3116	0	7.3116	10.3981	-0.0001	10.3981	10.7215	0.0001	10.7215	2021-04-28 11:51:00		3.08655	3.40985
SAMPLE	SALT0211		3	7.3197	0.0001	7.31965	10.4012	-0.0001	10.4012	10.7249	-0.0001	10.7249	2021-04-28 11:51:00		3.0816	3.4053
SAMPLE	SALT0323		4	7.3371	-0.0002	7.3372	10.4138	0	10.4138	10.7385	0.0001	10.7385	2021-04-28 11:51:00		3.0766	3.40125
SAMPLE	SALT0757		5	7.3467	0.0001	7.34665	10.4329	-0.0002	10.433	10.7564	-0.0003	10.7565	2021-04-28 11:51:00		3.08635	3.4099
QC	MOOS-3 diluted		MOOS3-D	7.3274	-0.0002	7.3275	10.4143	0.0001	10.4143	10.7384	0.0001	10.7384	2021-04-28 11:51:00		3.08675	3.41085
QC	Sample-spiked		SPK	7.3484	0.0002	7.3483	10.4335	-0.0001	10.4336	10.7576	0	10.7576	2021-04-28 11:51:00		3.08525	3.4093
STD	CAL-4		CAL-4	7.3478	-0.0004	7.348	10.4378	-0.0002	10.4379	10.7627	0	10.7627	2021-04-28 11:51:00		3.0899	3.4147
STD	CAL-5		CAL-5	7.3322	0.0001	7.33215	10.4223	0	10.4223	10.747	-0.0002	10.7471	2021-04-28 11:51:00		3.09015	3.41495
Run the analysis and collect the data
Characterization		Week	1	Day	3		NIST
Preparation of standard solutions silicate in DIW
	Origin		m0 = mass of vial			m1 = m0 + mass of standard			m2 = m1 + mass of DIW			Final
ID solution	w(SiO2)	u[w(SiO2)]	load	unload	mass	load	unload	mass	load	unload	mass	w(SiO2)	u[w(SiO2)]	u[m]	Target	Traciability	Prep. Date	Exp. Date	t	Rel Hum	Analyst	Balance
unique	µg/g	µg/g	g	g	g	g	g	g	g	g	g	µg/g	µg/g	g	%		yyyymmdd	yyyymmdd	°C	%	initials	model
Sw1d3-D	21181.8	24.3469	8.1726	-0.0001	8.17265	8.7001	-0.0004	8.7003	28.3252	-0.0002	28.3253	554.595	0.703424	0.0002		N	20210429	20210429	22.1	31	EP	MS204S
Preparation of standard solutions silicate in LNSW						Dilution in DIW
	Origin		m0 = mass of vial			m1 = m0 + mass of standard			m2 = m1 + mass of LNSW			Final
ID solution	w(SiO2)	u[w(SiO2)]	load	unload	mass	load	unload	mass	load	unload	mass	w(SiO2)	u[w(SiO2)]	u[m]	Target	Traciability	Prep. Date	Exp. Date	t	Rel Hum	Analyst	Balance
unique	µg/g	µg/g	g	g	g	g	g	g	g	g	g	µg/g	µg/g	g	%		yyyymmdd	yyyymmdd	°C	%	initials	model
Sw1d3-ST	554.595	0.703424	13.6892	0	13.6892	15.5195	0	15.5195	43.8762	0	43.8762	33.6262	0.0429666	0.0002		N	20210429	20210429	22.1	31	EP	MS204S
Sw1d3-1	33.6262	0.0429666	13.6954	0	13.6954	13.9223	-0.0001	13.9223	43.5044	-0.0002	43.5045	0.256011	0.000456964	0.0002	1.0498	N	20210429	20210429	22.1	31	EP	MS204S
Sw1d3-2	33.6262	0.0429666	13.7234	0.0001	13.7233	14.0659	0	14.0659	44.1618	-0.0002	44.1619	0.378424	0.000575721	0.0002	1.03451	N	20210429	20210429	22.1	31	EP	MS204S
Sw1d3-3	33.6262	0.0429666	13.6986	0.0001	13.6986	14.1536	-0.0001	14.1537	45.0917	-0.0001	45.0918	0.487472	0.000692662	0.0002	0.999466	N	20210429	20210429	22.1	31	EP	MS204S
Sw1d3-4	33.6262	0.0429666	13.7298	0.0001	13.7297	14.4138	0	14.4138	44.4029	0	44.4029	0.749907	0.00100715	0.0002	1.02503	N	20210429	20210429	22.1	31	EP	MS204S	w(SiO2)SALT	w(SiO2)spike
Sw1d3-5	33.6262	0.0429666	13.7291	0	13.7291	14.6401	-0.0002	14.6402	44.4358	0	44.4358	0.997725	0.00131198	0.0002	1.02282	N	20210429	20210429	22.1	31	EP	MS204S	µg/g	µg/g
Sw1d3-spk	33.6262	0.0429666	7.3146	0	7.3146	7.4326	-0.0001	7.43265	22.818	-0.0001	22.8181	0.256045	0.000695275	0.0002	1.04994	N/SALT0323	20210429	20210429	22.1	31	EP	MS204S	0.527411	0.77944
Dilution of the MOOS-3 for silicate analysis with LNSW
	Origin		m0 = mass of vial			m1 = m0 + mass of standard			m2 = m1 + mass of LNSW			Final
ID solution	w(SiO2)	u[w(SiO2)]	load	unload	mass	load	unload	mass	load	unload	mass	w(SiO2)	u[w(SiO2)]	u[m]	Target	Traciability	Prep. Date	Exp. Date	t	Rel Hum	Analyst	Balance
unique	µg/g	µg/g	g	g	g	g	g	g	g	g	g	µg/g	µg/g	g	%		yyyymmdd	yyyymmdd	°C	%	initials	model
Sw1d3-M3	1.77	0.02	7.3155	0	7.3155	12.4608	0.0001	12.4608	17.6076	-0.0004	17.6078	0.884845	0.0099984	0.0002		NRC	20210429	20210429	22.1	31	EP	MS204S
								5.14525			5.14705
Preparation of external calibration for SiO2 analysis by UV-vis											10.2923
				m0 = mass of vial			m1 = m0 + mass of sample/ST			m2 = m1 + Reagents
				load	unload	mass	load	unload	mass	load	unload	mass			mS	mF
Type	Description		ID	g	g	g	g	g	g	g	g	g	Date		g	g
BLK	Baseline DIW		BLK-1										2021-04-29 09:37:00
BLK	Baseline LNSW		BLK-2										2021-04-29 09:37:00
BLK	Baseline MOOS-3		BLK-3										2021-04-29 09:37:00
BLK	Baseline SALT-1		BLK-4										2021-04-29 09:37:00
BLK	Reag BLK DIW		BLK-5										2021-04-29 09:37:00
BLK	Reag BLK LNSW		BLK-6										2021-04-29 09:37:00
STD	CAL-1		CAL-1	7.3348	-0.0001	7.33485	10.4179	0	10.4179	10.7428	0	10.7428	2021-04-29 09:37:00		3.08305	3.40795
STD	CAL-2		CAL-2	7.3337	-0.0003	7.33385	10.4137	-0.0002	10.4138	10.7375	0	10.7375	2021-04-29 09:37:00		3.07995	3.40365
STD	CAL-3		CAL-3	7.3191	0.0002	7.319	10.3979	0	10.3979	10.7224	0	10.7224	2021-04-29 09:37:00		3.0789	3.4034
SAMPLE	SALT0015		1	7.3139	-0.0002	7.314	10.3972	-0.0001	10.3972	10.7212	-0.0001	10.7212	2021-04-29 09:37:00		3.08325	3.40725
SAMPLE	SALT0127		2	7.3426	0	7.3426	10.4225	0	10.4225	10.7469	-0.0001	10.747	2021-04-29 09:37:00		3.0799	3.40435
SAMPLE	SALT0211		3	7.345	-0.0001	7.34505	10.4242	0	10.4242	10.7482	-0.0001	10.7483	2021-04-29 09:37:00		3.07915	3.4032
SAMPLE	SALT0323		4	7.3257	-0.0002	7.3258	10.4047	0.0001	10.4047	10.7283	0	10.7283	2021-04-29 09:37:00		3.07885	3.4025
SAMPLE	SALT0757		5	7.335	-0.0002	7.3351	10.4124	0	10.4124	10.7374	0	10.7374	2021-04-29 09:37:00		3.0773	3.4023
QC	MOOS-3 diluted		MOOS3-D	7.3234	-0.0002	7.3235	10.4226	0	10.4226	10.7459	-0.0004	10.7461	2021-04-29 09:37:00		3.0991	3.4226
QC	Sample-spiked		SPK	7.343	0	7.343	10.4203	-0.0002	10.4204	10.7446	0.0001	10.7446	2021-04-29 09:37:00		3.0774	3.40155
STD	CAL-4		CAL-4	7.3505	0.0002	7.3504	10.4366	0	10.4366	10.7611	-0.0002	10.7612	2021-04-29 09:37:00		3.0862	3.4108
STD	CAL-5		CAL-5	7.3565	-0.0002	7.3566	10.4392	0	10.4392	10.7633	-0.0001	10.7633	2021-04-29 09:37:00		3.0826	3.40675
Run the analysis and collect the data
Characterization		Week	2	Day	1		Sigma Aldrich
Preparation of standard solutions phosphate in LNSW
	Origin		m0 = mass of vial			m1 = m0 + mass of standard			m2 = m1 + mass of LNSW			Final
ID solution	w(PO4)	u[w(PO4)]	load	unload	mass	load	unload	mass	load	unload	mass	w(PO4)	u[w(PO4)]	u[m]	Target	Traciability	Prep. Date	Exp. Date	t	Rel Hum	Analyst	Balance
unique	µg/g	µg/g	g	g	g	g	g	g	g	g	g	µg/g	µg/g	g	%		yyyymmdd	yyyymmdd	°C	%	initials	model
Pw2d1-ST	1000	2	13.7244	0	13.7244	14.1292	0	14.1292	62.8278	0	62.8278	8.24383	0.0174649	0.0002		S	20210504	20210504	22	24	EP	MS204S
Pw2d1-1	8.24383	0.0174649	13.7634	0.0001	13.7634	14.1509	0	14.1509	55.5755	0	55.5755	0.0764107	0.000171217	0.0002	1.00804	S	20210504	20210504	22	24	EP	MS204S
Pw2d1-2	8.24383	0.0174649	13.7079	0	13.7079	14.29	0	14.29	55.339	0	55.339	0.115268	0.000250543	0.0002	1.01377	S	20210504	20210504	22	24	EP	MS204S
Pw2d1-3	8.24383	0.0174649	13.7083	0.0001	13.7082	14.4835	0	14.4835	55.6145	0.0001	55.6144	0.152508	0.000327853	0.0002	1.00597	S	20210504	20210504	22	24	EP	MS204S
Pw2d1-4	8.24383	0.0174649	13.749	0	13.749	14.911	-0.0002	14.9111	56.3487	-0.0001	56.3488	0.224888	0.000479571	0.0002	0.988934	S	20210504	20210504	22	24	EP	MS204S	w(PO4)SALT	w(PO4)spike
Pw2d1-5	8.24383	0.0174649	13.7275	0	13.7275	15.2835	-0.0004	15.2837	58.2098	0	58.2098	0.288408	0.000613253	0.0002	0.951196	S	20210504	20210504	22	24	EP	MS204S	µg/g	µg/g
Pw2d1-spk	8.24383	0.0174649	7.2882	0.0003	7.28805	7.407	-0.0003	7.40715	19.7821	0.0001	19.782	0.0785849	0.0002501	0.0002	1.03672	S/SALT0631	20210504	20210504	22	24	EP	MS204S	0.148983	0.226147
Preparation of standard solutions nitrate in DIW
	Origin		m0 = mass of vial			m1 = m0 + mass of standard			m2 = m1 + mass of DIW			Final
ID solution	w(NO3)	u[w(NO3)]	load	unload	mass	load	unload	mass	load	unload	mass	w(NO3)	u[w(NO3)]	u[m]	Target	Traciability	Prep. Date	Exp. Date	t	Rel Hum	Analyst	Balance
unique	µg/g	µg/g	g	g	g	g	g	g	g	g	g	µg/g	µg/g	g	%		yyyymmdd	yyyymmdd	°C	%	initials	model
Nw2d1-ST	1001	2	8.2449	0.0001	8.24485	8.8497	-0.0001	8.84975	26.983	0.0001	26.9829	32.3141	0.0663099	0.0002		S	20210504	20210504	22	24	EP	MS204S
Nw2d1-1	32.3141	0.0663099	8.2207	-0.0001	8.22075	8.7222	0	8.7222	36.8687	-0.0002	36.8688	0.56562	0.00120374	0.0002	0.988008	S	20210504	20210504	22	24	EP	MS204S
Nw2d1-2	32.3141	0.0663099	8.189	0	8.189	9.1916	0	9.1916	36.6833	0	36.6833	1.137	0.00235515	0.0002	0.993042	S	20210504	20210504	22	24	EP	MS204S	w(NO3)SALT	w(NO3)spike
Nw2d1-3	32.3141	0.0663099	8.2215	0	8.2215	10.228	0.0001	10.2279	35.6967	0	35.6967	2.35982	0.00485393	0.0002	1.03052	S	20210504	20210504	22	24	EP	MS204S	µg/g	µg/g
Nw2d1-spk	32.3141	0.0663099	7.3143	0	7.3143	7.5662	0	7.5662	22.9144	0.0002	22.9143	0.52179	0.00122058	0.0002	0.911447	S/SALT0631	20210504	20210504	22	24	EP	MS204S	1.15301	1.65619
Preparation of standard solutions nitrate in 3.5% NaCl
	Origin		m0 = mass of vial			m1 = m0 + mass of standard			m2 = m1 + mass of 3.5% NaCl			Final
ID solution	w(NO3)	u[w(NO3)]	load	unload	mass	load	unload	mass	load	unload	mass	w(NO3)	u[w(NO3)]	u[m]	Target	Traciability	Prep. Date	Exp. Date	t	Rel Hum	Analyst	Balance
unique	µg/g	µg/g	g	g	g	g	g	g	g	g	g	µg/g	µg/g	g	%		yyyymmdd	yyyymmdd	°C	%	initials	model
Nw2d1-4	32.3141	0.0663099	8.2626	0	8.2626	8.7628	0	8.7628	36.4178	0.0003	36.4177	0.574089	0.00122198	0.0002	1.0028	S	20210504	20210504	22	24	EP	MS204S
Nw2d1-5	32.3141	0.0663099	8.2316	0	8.2316	9.2309	0	9.2309	36.3913	0.0001	36.3912	1.14673	0.00237544	0.0002	1.00154	S	20210504	20210504	22	24	EP	MS204S
Nw2d1-6	32.3141	0.0663099	8.1958	0	8.1958	10.204	0	10.204	36.4474	0	36.4474	2.29697	0.00472463	0.0002	1.00307	S	20210504	20210504	22	24	EP	MS204S
Preparation of isotope dilution blends for NO3 analysis by HS GC-MS
				m0 = mass of vial			m1 = m0 + mass of sample/ST			m2 = m1 + IntST
				load	unload	mass	load	unload	mass	load	unload	mass			mA	mB
Type	Description		ID	g	g	g	g	g	g	g	g	g	Date		g	g
BLK	Reag BLK DIW		BLK-1										2021-05-04 10:45:00
BLK	Reag BLK 3.5% NaCl		BLK-2										2021-05-04 10:45:00
BLK	IntST BLK DIW		BLK-3										2021-05-04 10:45:00
BLK	InST BLK 3.5% NaCl		BLK-4										2021-05-04 10:45:00
STD	A*B-1 water		AB-1	11.494	0.0001	11.4939	13.5087	-0.0001	13.5087	13.7081	-0.0002	13.7082	2021-05-04 10:45:00		2.0148	0.19945
STD	A*B-2 water		AB-2	11.589	-0.0001	11.5891	13.6001	-0.0001	13.6001	13.7992	0	13.7992	2021-05-04 10:45:00		2.0111	0.19905
STD	A*B-3 water		AB-3	11.5051	-0.0001	11.5052	13.5139	-0.0003	13.514	13.7129	0.0001	13.7128	2021-05-04 10:45:00		2.0089	0.1988
SAMPLE	SALT0505		6	11.4699	-0.0002	11.47	13.5274	0	13.5274	13.7264	0	13.7264	2021-05-04 10:45:00		2.0574	0.199
SAMPLE	SALT0631		7	11.3111	0.0001	11.311	13.3711	0	13.3711	13.5699	0.0001	13.5699	2021-05-04 10:45:00		2.06005	0.19875
SAMPLE	SALT0393		8	11.5537	-0.0001	11.5537	13.614	0	13.614	13.8136	-0.0001	13.8136	2021-05-04 10:45:00		2.06025	0.19965
SAMPLE	SALT0043		9	11.5835	-0.0002	11.5836	13.6423	0.0001	13.6423	13.8416	-0.0001	13.8416	2021-05-04 10:45:00		2.05865	0.1994
SAMPLE	SALT0155		10	11.5629	-0.0001	11.563	13.6213	-0.0002	13.6214	13.8196	-0.0002	13.8197	2021-05-04 10:45:00		2.05845	0.1983
QC	MOOS-3		MOOS3	11.538	-0.0001	11.5381	13.5743	0	13.5743	13.7729	-0.0002	13.773	2021-05-04 10:45:00		2.03625	0.1987
QC	Sample-spiked		SPK	11.5332	-0.0001	11.5333	13.5892	0	13.5892	13.7889	0	13.7889	2021-05-04 10:45:00		2.05595	0.1997
STD	A*B-1 3.5% NaCl		AB-4	11.332	0	11.332	13.3896	-0.0002	13.3897	13.5895	0.0001	13.5894	2021-05-04 10:45:00		2.0577	0.19975
STD	A*B-2 3.5% NaCl		AB-5	11.568	0	11.568	13.6212	0	13.6212	13.8204	0.0001	13.8203	2021-05-04 10:45:00		2.0532	0.19915
STD	A*B-3 3.5% NaCl		AB-6	11.4149	0	11.4149	13.4668	0	13.4668	13.6662	0	13.6662	2021-05-04 10:45:00		2.0519	0.1994
Preparation of external calibration for PO4 analysis by UV-vis
				m0 = mass of vial			m1 = m0 + mass of sample/ST			m2 = m1 + Reagents
				load	unload	mass	load	unload	mass	load	unload	mass			mS	mF
Type	Description		ID	g	g	g	g	g	g	g	g	g	Date		g	g
BLK	Baseline DIW		BLK-1										2021-05-04 12:18:00
BLK	Baseline LNSW		BLK-2										2021-05-04 12:18:00
BLK	Baseline MOOS-3		BLK-3										2021-05-04 12:18:00
BLK	Baseline SALT-1		BLK-4										2021-05-04 12:18:00
BLK	Reag BLK DIW		BLK-5										2021-05-04 12:18:00
BLK	Reag BLK LNSW		BLK-6										2021-05-04 12:18:00
STD	CAL-1		CAL-1	7.3385	-0.0001	7.33855	13.5268	-0.0001	13.5268	14.3148	-0.0001	14.3148	2021-05-04 12:18:00		6.1883	6.9763
STD	CAL-2		CAL-2	7.3267	0	7.3267	13.5131	-0.0001	13.5131	14.3007	-0.0004	14.3009	2021-05-04 12:18:00		6.18645	6.9742
STD	CAL-3		CAL-3	7.3349	-0.0001	7.33495	13.5219	-0.0001	13.522	14.3102	-0.0001	14.3102	2021-05-04 12:18:00		6.187	6.9753
SAMPLE	SALT0505		6	7.3402	0.0001	7.34015	13.4928	0	13.4928	14.2809	0.0001	14.2809	2021-05-04 12:18:00		6.15265	6.9407
SAMPLE	SALT0631		7	7.3411	-0.0002	7.3412	13.5144	-0.0001	13.5145	14.3005	0	14.3005	2021-05-04 12:18:00		6.17325	6.9593
SAMPLE	SALT0393		8	7.3234	0	7.3234	13.4888	0	13.4888	14.277	0	14.277	2021-05-04 12:18:00		6.1654	6.9536
SAMPLE	SALT0043		9	7.3356	0	7.3356	13.5019	0.0001	13.5018	14.2888	0	14.2888	2021-05-04 12:18:00		6.16625	6.9532
SAMPLE	SALT0155		10	7.3567	0	7.3567	13.5254	0.0001	13.5253	14.3135	-0.0001	14.3135	2021-05-04 12:18:00		6.16865	6.95685
QC	MOOS-3		MOOS3	7.3347	0.0001	7.33465	13.5491	0.0001	13.549	14.3366	-0.0001	14.3367	2021-05-04 12:18:00		6.2144	7.002
QC	Sample-spiked		SPK	7.3289	0	7.3289	13.4972	-0.0004	13.4974	14.2847	-0.0001	14.2848	2021-05-04 12:18:00		6.1685	6.95585
STD	CAL-4		CAL-4	7.3389	0	7.3389	13.5169	0.0001	13.5168	14.3042	0	14.3042	2021-05-04 12:18:00		6.17795	6.9653
STD	CAL-5		CAL-5	7.3348	0	7.3348	13.511	-0.0002	13.5111	14.2992	-0.0001	14.2993	2021-05-04 12:18:00		6.1763	6.96445
Run the analysis and collect the data
Characterization		Week	2	Day	2		Sigma Aldrich
Preparation of standard solutions phosphate and silicate in DIW
	Origin		Origin		m0 = mass of vial			m1 = m0 + mass of PO4 standard			m2 = m1 + mass of SiO2 standard			m3 = m2 + mass of DIW			Final		Final			Target
ID solution	w(PO4)	u[w(PO4)]	w(SiO2)	u[w(SiO2)]	load	unload	mass	load	unload	mass	load	unload	mass	load	unload	mass	w(PO4)	u[w(PO4)]	w(SiO2)	u[w(SiO2)]	u[m]	PO4	SiO2	Traciability	Prep. Date	Exp. Date	t	Rel Hum	Analyst	Balance
unique	µg/g	µg/g	µg/g	µg/g	g	g	g	g	g	g	g	g	g	g	g	g	µg/g	µg/g	µg/g	µg/g	g	%	%		yyyymmdd	yyyymmdd	°C	%	initials	model
PSw2d2-ST	1000	2	997	3	13.7256	0	13.7256	14.1308	-0.0003	14.131	15.4282	-0.0001	15.4283	63.7561	0.0001	63.7561	8.10207	0.0171621	25.8524	0.0779947	0.0002			S	20210505	20210505	23.8	34	EP	MS204S
	Origin		Origin		m0 = mass of vial			m1 = m0 + mass of standard			m2 = m1 + mass of LNSW			Final		Final			Target
ID solution	w(PO4)	u[w(PO4)]	w(SiO2)	u[w(SiO2)]	load	unload	mass	load	unload	mass	load	unload	mass	w(PO4)	u[w(PO4)]	w(SiO2)	u[w(SiO2)]	u[m]	PO4	SiO2	Traciability	Prep. Date	Exp. Date	t	Rel Hum	Analyst	Balance
unique	µg/g	µg/g	µg/g	µg/g	g	g	g	g	g	g	g	g	g	µg/g	µg/g	µg/g	µg/g	g	%	%		yyyymmdd	yyyymmdd	°C	%	initials	model
PSw2d2-1	8.10207	0.0171621	25.8524	0.0779947	13.7344	0	13.7344	14.1117	-0.0001	14.1118	53.6192	0	53.6192	0.0766536	0.000172237	0.24459	0.000760343	0.0002	1.01124	1.00297	S	20210505	20210505	23.8	34	EP	MS204S
PSw2d2-2	8.10207	0.0171621	25.8524	0.0779947	13.72	0.0001	13.72	14.286	-0.0002	14.2861	53.5546	-0.0001	53.5547	0.11515	0.000250609	0.367427	0.0011236	0.0002	1.01274	1.00445	S	20210505	20210505	23.8	34	EP	MS204S
PSw2d2-3	8.10207	0.0171621	25.8524	0.0779947	13.7201	0	13.7201	14.4785	0	14.4785	53.5231	0	53.5231	0.154375	0.000332035	0.492588	0.00149741	0.0002	1.01829	1.00996	S	20210505	20210505	23.8	34	EP	MS204S
PSw2d2-4	8.10207	0.0171621	25.8524	0.0779947	13.7705	0	13.7705	14.9054	0	14.9054	53.5464	0	53.5464	0.231171	0.000493055	0.73763	0.00223296	0.0002	1.01656	1.00825	S	20210505	20210505	23.8	34	EP	MS204S	w(PO4)SALT	w(PO4)spike	w(SiO2)SALT	w(SiO2)spike
PSw2d2-5	8.10207	0.0171621	25.8524	0.0779947	13.739	0	13.739	15.2578	0.0001	15.2577	53.7432	0.0002	53.7431	0.307594	0.000654073	0.981483	0.0029667	0.0002	1.01447	1.00617	S	20210505	20210505	23.8	34	EP	MS204S	µg/g	µg/g	µg/g	µg/g
PSw2d2-spk	8.10207	0.0171621	25.8524	0.0779947	7.308	0	7.308	7.4245	0	7.4245	19.778	0	19.778	0.0756929	0.000243889	0.241524	0.000935316	0.0002	0.998569	0.990397	S/SALT0393	20210505	20210505	23.8	34	EP	MS204S	0.149203	0.223502	0.507898	0.744677
Dilution of the MOOS-3 for silicate analysis with LNSW
	Origin		m0 = mass of vial			m1 = m0 + mass of standard			m2 = m1 + mass of LNSW			Final
ID solution	w(SiO2)	u[w(SiO2)]	load	unload	mass	load	unload	mass	load	unload	mass	w(SiO2)	u[w(SiO2)]	u[m]	Target	Traciability	Prep. Date	Exp. Date	t	Rel Hum	Analyst	Balance
unique	µg/g	µg/g	g	g	g	g	g	g	g	g	g	µg/g	µg/g	g	%		yyyymmdd	yyyymmdd	°C	%	initials	model
Sw2d2-M3	1.77	0.02	7.3299	-0.0001	7.32995	12.4974	0	12.4974	17.6424	0	17.6424	0.886927	0.0100219	0.0002		NRC	20210505	20210505	23.8	34	EP	MS204S
								5.16745			5.145
Preparation of standard solutions nitrate in DIW											10.3124
	Origin		m0 = mass of vial			m1 = m0 + mass of standard			m2 = m1 + mass of DIW			Final
ID solution	w(NO3)	u[w(NO3)]	load	unload	mass	load	unload	mass	load	unload	mass	w(NO3)	u[w(NO3)]	u[m]	Target	Traciability	Prep. Date	Exp. Date	t	Rel Hum	Analyst	Balance
unique	µg/g	µg/g	g	g	g	g	g	g	g	g	g	µg/g	µg/g	g	%		yyyymmdd	yyyymmdd	°C	%	initials	model
Nw2d2-ST	1001	2	8.203	0.0001	8.20295	9.0055	0.0001	9.00545	32.3582	0	32.3582	33.2558	0.0674722	0.0002		S	20210505	20210505	23.8	34	EP	MS204S
Nw2d2-1	33.2558	0.0674722	8.2032	-0.0001	8.20325	8.7061	0	8.7061	37.459	-0.0001	37.4591	0.571602	0.00120347	0.0002	0.998458	S	20210505	20210505	23.8	34	EP	MS204S
Nw2d2-2	33.2558	0.0674722	8.2084	0	8.2084	9.2145	0.0002	9.2144	37.3138	0	37.3138	1.14946	0.00235442	0.0002	1.00392	S	20210505	20210505	23.8	34	EP	MS204S	w(NO3)SALT	w(NO3)spike
Nw2d2-3	33.2558	0.0674722	8.1883	-0.0003	8.18845	10.1991	0	10.1991	37.7597	0.0003	37.7596	2.26119	0.00459875	0.0002	0.987444	S	20210505	20210505	23.8	34	EP	MS204S	µg/g	µg/g
Nw2d2-spk	33.2558	0.0674722	7.3448	0	7.3448	7.5969	0	7.5969	23.0065	-0.0002	23.0066	0.535302	0.0012411	0.0002	0.93505	S/SALT0393	20210505	20210505	23.8	34	EP	MS204S	1.08394	1.60179
Preparation of standard solutions nitrate in 3.5% NaCl
	Origin		m0 = mass of vial			m1 = m0 + mass of standard			m2 = m1 + mass of 3.5% NaCl			Final
ID solution	w(NO3)	u[w(NO3)]	load	unload	mass	load	unload	mass	load	unload	mass	w(NO3)	u[w(NO3)]	u[m]	Target	Traciability	Prep. Date	Exp. Date	t	Rel Hum	Analyst	Balance
unique	µg/g	µg/g	g	g	g	g	g	g	g	g	g	µg/g	µg/g	g	%		yyyymmdd	yyyymmdd	°C	%	initials	model
Nw2d2-4	33.2558	0.0674722	8.2002	0	8.2002	8.7026	-0.0001	8.70265	38.191	0	38.191	0.55715	0.00117311	0.0002	0.973214	S	20210505	20210505	23.8	34	EP	MS204S
Nw2d2-5	33.2558	0.0674722	8.2189	0	8.2189	9.2205	0	9.2205	37.2564	0	37.2564	1.1471	0.0023498	0.0002	1.00186	S	20210505	20210505	23.8	34	EP	MS204S
Nw2d2-6	33.2558	0.0674722	8.2516	0.0001	8.25155	10.263	0	10.263	37.232	0.0003	37.2319	2.3082	0.00469436	0.0002	1.00798	S	20210505	20210505	23.8	34	EP	MS204S
Preparation of isotope dilution blends for NO3 analysis by HS GC-MS
				m0 = mass of vial			m1 = m0 + mass of sample/ST			m2 = m1 + IntST
				load	unload	mass	load	unload	mass	load	unload	mass			mA	mB
Type	Description		ID	g	g	g	g	g	g	g	g	g	Date		g	g
BLK	Reag BLK DIW		BLK-1										2021-05-05 10:32:00
BLK	Reag BLK 3.5% NaCl		BLK-2										2021-05-05 10:32:00
BLK	IntST BLK DIW		BLK-3										2021-05-05 10:32:00
BLK	InST BLK 3.5% NaCl		BLK-4										2021-05-05 10:32:00
STD	A*B-1 water		AB-1	11.3484	0	11.3484	13.3629	-0.0002	13.363	13.5614	-0.0001	13.5615	2021-05-05 10:32:00		2.0146	0.19845
STD	A*B-2 water		AB-2	11.3421	-0.0002	11.3422	13.357	-0.0002	13.3571	13.555	-0.0001	13.555	2021-05-05 10:32:00		2.0149	0.19795
STD	A*B-3 water		AB-3	11.3057	0.0002	11.3056	13.3205	-0.0001	13.3205	13.5194	-0.0001	13.5194	2021-05-05 10:32:00		2.01495	0.1989
SAMPLE	SALT0505		6	11.3383	-0.0003	11.3384	13.4036	0	13.4036	13.6021	-0.0001	13.6021	2021-05-05 10:32:00		2.06515	0.19855
SAMPLE	SALT0631		7	11.3428	0	11.3428	13.405	0.0001	13.4049	13.6044	0	13.6044	2021-05-05 10:32:00		2.06215	0.19945
SAMPLE	SALT0393		8	11.4052	-0.0001	11.4053	13.4666	0	13.4666	13.6655	-0.0002	13.6656	2021-05-05 10:32:00		2.06135	0.199
SAMPLE	SALT0043		9	11.2712	0	11.2712	13.3346	-0.0001	13.3346	13.5328	0	13.5328	2021-05-05 10:32:00		2.06345	0.19815
SAMPLE	SALT0155		10	11.7835	0	11.7835	13.8454	-0.0001	13.8454	14.0443	0	14.0443	2021-05-05 10:32:00		2.06195	0.19885
QC	MOOS-3		MOOS3	11.3008	-0.0003	11.301	13.339	0	13.339	13.5373	-0.0001	13.5373	2021-05-05 10:32:00		2.03805	0.19835
QC	Sample-spiked		SPK	11.3621	0.0001	11.362	13.4274	-0.0002	13.4275	13.6257	0.0001	13.6257	2021-05-05 10:32:00		2.06545	0.19815
STD	A*B-1 3.5% NaCl		AB-4	11.3113	-0.0001	11.3113	13.3755	-0.0001	13.3756	13.5738	0	13.5738	2021-05-05 10:32:00		2.0642	0.19825
STD	A*B-2 3.5% NaCl		AB-5	11.3593	0	11.3593	13.4263	-0.0001	13.4263	13.6243	-0.0001	13.6243	2021-05-05 10:32:00		2.06705	0.198
STD	A*B-3 3.5% NaCl		AB-6	11.3516	-0.0003	11.3517	13.4171	-0.0002	13.4172	13.616	0	13.616	2021-05-05 10:32:00		2.06545	0.1988
Preparation of external calibration for PO4 analysis by UV-vis
				m0 = mass of vial			m1 = m0 + mass of sample/ST			m2 = m1 + Reagents
				load	unload	mass	load	unload	mass	load	unload	mass			mS	mF
Type	Description		ID	g	g	g	g	g	g	g	g	g	Date		g	g
BLK	Baseline DIW		BLK-1										2021-05-05-12:30
BLK	Baseline LNSW		BLK-2										2021-05-05-12:30
BLK	Baseline MOOS-3		BLK-3										2021-05-05-12:30
BLK	Baseline SALT-1		BLK-4										2021-05-05-12:30
BLK	Reag BLK DIW		BLK-5										2021-05-05-12:30
BLK	Reag BLK LNSW		BLK-6										2021-05-05-12:30
STD	CAL-1		CAL-1	7.3228	-0.0001	7.32285	13.5102	0	13.5102	14.2993	0.0001	14.2993	2021-05-05-12:30		6.18735	6.9764
STD	CAL-2		CAL-2	7.3245	-0.0001	7.32455	13.5089	0.0001	13.5089	14.2984	-0.0003	14.2986	2021-05-05-12:30		6.1843	6.974
STD	CAL-3		CAL-3	7.3384	0	7.3384	13.5234	0	13.5234	14.313	0	14.313	2021-05-05-12:30		6.185	6.9746
SAMPLE	SALT0505		6	7.327	-0.0001	7.32705	13.5033	0	13.5033	14.2928	0.0001	14.2927	2021-05-05-12:30		6.17625	6.9657
SAMPLE	SALT0631		7	7.3324	0	7.3324	13.5012	-0.0003	13.5014	14.2903	0.0002	14.2902	2021-05-05-12:30		6.16895	6.9578
SAMPLE	SALT0393		8	7.3464	-0.0001	7.34645	13.5158	-0.0001	13.5159	14.3058	-0.0002	14.3059	2021-05-05-12:30		6.1694	6.95945
SAMPLE	SALT0043		9	7.3435	0.0001	7.34345	13.5128	0.0001	13.5128	14.2995	0	14.2995	2021-05-05-12:30		6.1693	6.95605
SAMPLE	SALT0155		10	7.3433	0.0002	7.3432	13.5119	-0.0001	13.512	14.3007	0	14.3007	2021-05-05-12:30		6.16875	6.9575
QC	MOOS-3		MOOS3	7.3434	0	7.3434	13.5582	-0.0003	13.5583	14.3486	-0.0001	14.3486	2021-05-05-12:30		6.21495	7.00525
QC	Sample-spiked		SPK	7.3224	-0.0004	7.3226	13.497	0.0003	13.4969	14.2857	0.0001	14.2857	2021-05-05-12:30		6.17425	6.96305
STD	CAL-4		CAL-4	7.3547	0	7.3547	13.5362	-0.0003	13.5363	14.3266	0	14.3266	2021-05-05-12:30		6.18165	6.9719
STD	CAL-5		CAL-5	7.325	-0.0002	7.3251	13.4987	0	13.4987	14.2884	0.0001	14.2883	2021-05-05-12:30		6.1736	6.96325
Preparation of external calibration for SiO2 analysis by UV-vis
				m0 = mass of vial			m1 = m0 + mass of sample/ST			m2 = m1 + Reagents
				load	unload	mass	load	unload	mass	load	unload	mass			mS	mF
Type	Description		ID	g	g	g	g	g	g	g	g	g	Date		g	g
BLK	Baseline DIW		BLK-1										2021-05-05 12:33:00
BLK	Baseline LNSW		BLK-2										2021-05-05 12:33:00
BLK	Baseline MOOS-3		BLK-3										2021-05-05 12:33:00
BLK	Baseline SALT-1		BLK-4										2021-05-05 12:33:00
BLK	Reag BLK DIW		BLK-5										2021-05-05 12:33:00
BLK	Reag BLK LNSW		BLK-6										2021-05-05 12:33:00
STD	CAL-1		CAL-1	7.3476	-0.0001	7.34765	10.4474	-0.0001	10.4474	10.7715	-0.0001	10.7715	2021-05-05 12:33:00		3.0998	3.4239
STD	CAL-2		CAL-2	7.3409	0.0003	7.34075	10.4426	-0.0003	10.4428	10.7667	0.0001	10.7667	2021-05-05 12:33:00		3.102	3.4259
STD	CAL-3		CAL-3	7.3429	-0.0002	7.343	10.4411	0.0003	10.441	10.7648	-0.0001	10.7648	2021-05-05 12:33:00		3.09795	3.42185
SAMPLE	SALT0505		6	7.3366	0	7.3366	10.4277	-0.0002	10.4278	10.7522	0.0003	10.7521	2021-05-05 12:33:00		3.0912	3.41545
SAMPLE	SALT0631		7	7.345	0	7.345	10.4336	0.0001	10.4336	10.758	-0.0001	10.758	2021-05-05 12:33:00		3.08855	3.41305
SAMPLE	SALT0393		8	7.3476	0	7.3476	10.4299	0	10.4299	10.7545	0.0001	10.7545	2021-05-05 12:33:00		3.0823	3.40685
SAMPLE	SALT0043		9	7.3563	0	7.3563	10.444	-0.0001	10.4441	10.7683	-0.0001	10.7683	2021-05-05 12:33:00		3.08775	3.41205
SAMPLE	SALT0155		10	7.3524	-0.0001	7.35245	10.4372	0	10.4372	10.7617	0	10.7617	2021-05-05 12:33:00		3.08475	3.40925
QC	MOOS-3 diluted		MOOS3-D	7.3292	0	7.3292	10.4278	-0.0001	10.4278	10.7517	0.0002	10.7516	2021-05-05 12:33:00		3.09865	3.4224
QC	Sample-spiked		SPK	7.3533	-0.0002	7.3534	10.4432	-0.0002	10.4433	10.7671	-0.0002	10.7672	2021-05-05 12:33:00		3.0899	3.4138
STD	CAL-4		CAL-4	7.3273	-0.0001	7.32735	10.4191	-0.0003	10.4192	10.7435	0	10.7435	2021-05-05 12:33:00		3.0919	3.41615
STD	CAL-5		CAL-5	7.3705	-0.0002	7.3706	10.46	0.0002	10.4599	10.784	0	10.784	2021-05-05 12:33:00		3.0893	3.4134
Run the analysis and collect the data
Characterization		Week	2	Day	3		Sigma Aldrich
Preparation of standard solutions solicate in LNSW
	Origin		m0 = mass of vial			m1 = m0 + mass of standard			m2 = m1 + mass of LNSW			Final
ID solution	w(SiO2)	u[w(SiO2)]	load	unload	mass	load	unload	mass	load	unload	mass	w(SiO2)	u[w(SiO2)]	u[m]	Target	Traciability	Prep. Date	Exp. Date	t	Rel Hum	Analyst	Balance
unique	µg/g	µg/g	g	g	g	g	g	g	g	g	g	µg/g	µg/g	g	%		yyyymmdd	yyyymmdd	°C	%	initials	model
Sw2d3-ST	997	3	13.6878	0	13.6878	14.6955	-0.0001	14.6955	52.4433	0	52.4433	25.9248	0.0783471	0.0002		S	20210506	20210506	22.2	25	EP	MS204S
Sw2d3-1	25.9248	0.0783471	13.6948	0	13.6948	14.0828	-0.0002	14.0829	55.1513	0.0001	55.1512	0.242698	0.000754484	0.0002	0.99521	S	20210506	20210506	22.2	25	EP	MS204S
Sw2d3-2	25.9248	0.0783471	13.723	0	13.723	14.3052	-0.0001	14.3052	53.7657	-0.0003	53.7659	0.376963	0.00115385	0.0002	1.03052	S	20210506	20210506	22.2	25	EP	MS204S
Sw2d3-3	25.9248	0.0783471	13.6983	0.0001	13.6982	14.4763	-0.0004	14.4765	53.6341	-0.0001	53.6341	0.505208	0.00153779	0.0002	1.03583	S	20210506	20210506	22.2	25	EP	MS204S
Sw2d3-4	25.9248	0.0783471	13.7311	-0.0001	13.7311	14.9011	0	14.9011	53.7842	-0.0002	53.7843	0.75726	0.00229583	0.0002	1.03508	S	20210506	20210506	22.2	25	EP	MS204S	w(SiO2)SALT	w(SiO2)spike
Sw2d3-5	25.9248	0.0783471	13.7287	0	13.7287	15.2932	0	15.2932	53.2416	0	53.2416	1.02648	0.00310768	0.0002	1.0523	S	20210506	20210506	22.2	25	EP	MS204S	µg/g	µg/g
Sw2d3-spk	25.9248	0.0783471	7.3147	0.0002	7.3146	7.4352	-0.0001	7.43525	19.7597	0	19.7597	0.25133	0.000961297	0.0002	1.0306	S/SALT0043	20210506	20210506	22.2	25	EP	MS204S	0.516329	0.762653
Dilution of the MOOS-3 for silicate analysis with LNSW
	Origin		m0 = mass of vial			m1 = m0 + mass of standard			m2 = m1 + mass of LNSW			Final
ID solution	w(SiO2)	u[w(SiO2)]	load	unload	mass	load	unload	mass	load	unload	mass	w(SiO2)	u[w(SiO2)]	u[m]	Target	Traciability	Prep. Date	Exp. Date	t	Rel Hum	Analyst	Balance
unique	µg/g	µg/g	g	g	g	g	g	g	g	g	g	µg/g	µg/g	g	%		yyyymmdd	yyyymmdd	°C	%	initials	model
Sw2d3-M3	1.77	0.02	7.3154	0	7.3154	12.4901	0	12.4901	17.6373	0	17.6373	0.887358	0.0100268	0.0002		NRC	20210506	20210506	22.2	25	EP	MS204S
								5.1747			5.1472
Preparation of external calibration for SiO2 analysis by UV-vis											10.3219
				m0 = mass of vial			m1 = m0 + mass of sample/ST			m2 = m1 + Reagents
				load	unload	mass	load	unload	mass	load	unload	mass			mS	mF
Type	Description		ID	g	g	g	g	g	g	g	g	g	Date		g	g
BLK	Baseline DIW		BLK-1										2021-05-06 11:10:00
BLK	Baseline LNSW		BLK-2										2021-05-06 11:10:00
BLK	Baseline MOOS-3		BLK-3										2021-05-06 11:10:00
BLK	Baseline SALT-1		BLK-4										2021-05-06 11:10:00
BLK	Reag BLK DIW		BLK-5										2021-05-06 11:10:00
BLK	Reag BLK LNSW		BLK-6										2021-05-06 11:10:00
STD	CAL-1		CAL-1	7.3051	0	7.3051	10.4175	-0.0002	10.4176	10.7418	-0.0001	10.7418	2021-05-06 11:10:00		3.1125	3.43675
STD	CAL-2		CAL-2	7.3534	0	7.3534	10.447	0	10.447	10.7714	0.0001	10.7713	2021-05-06 11:10:00		3.0936	3.41795
STD	CAL-3		CAL-3	7.3463	0	7.3463	10.4354	-0.0001	10.4354	10.7596	0	10.7596	2021-05-06 11:10:00		3.08915	3.4133
SAMPLE	SALT0505		6	7.3491	-0.0001	7.34915	10.4311	0	10.4311	10.7545	0	10.7545	2021-05-06 11:10:00		3.08195	3.40535
SAMPLE	SALT0631		7	7.322	0.0001	7.32195	10.4092	0.0001	10.4092	10.7338	-0.0001	10.7339	2021-05-06 11:10:00		3.0872	3.4119
SAMPLE	SALT0393		8	7.3468	-0.0003	7.34695	10.4377	0	10.4377	10.7616	-0.0001	10.7616	2021-05-06 11:10:00		3.09075	3.4147
SAMPLE	SALT0043		9	7.3408	-0.0002	7.3409	10.4311	0	10.4311	10.7549	0	10.7549	2021-05-06 11:10:00		3.0902	3.414
SAMPLE	SALT0155		10	7.3548	0	7.3548	10.4419	-0.0001	10.442	10.7657	-0.0001	10.7658	2021-05-06 11:10:00		3.08715	3.41095
QC	MOOS-3 diluted		MOOS3-D	7.3202	-0.0001	7.32025	10.412	0	10.412	10.7356	0.0001	10.7355	2021-05-06 11:10:00		3.09175	3.4153
QC	Sample-spiked		SPK	7.348	0	7.348	10.4381	-0.0001	10.4382	10.7616	0.0001	10.7615	2021-05-06 11:10:00		3.09015	3.41355
STD	CAL-4		CAL-4	7.3254	0	7.3254	10.4216	0	10.4216	10.7458	-0.0001	10.7458	2021-05-06 11:10:00		3.0962	3.42045
STD	CAL-5		CAL-5	7.3354	0	7.3354	10.4255	-0.0002	10.4256	10.7496	0.0003	10.7494	2021-05-06 11:10:00		3.0902	3.41405
Run the analysis and collect the data
Characterization		Week	3	Day	1		NIST
Preparation of standard solutions phosphate in LNSW
	Origin		m0 = mass of vial			m1 = m0 + mass of standard			m2 = m1 + mass of LNSW			Final
ID solution	w(PO4)	u[w(PO4)]	load	unload	mass	load	unload	mass	load	unload	mass	w(PO4)	u[w(PO4)]	u[m]	Target	Traciability	Prep. Date	Exp. Date	t	Rel Hum	Analyst	Balance
unique	µg/g	µg/g	g	g	g	g	g	g	g	g	g	µg/g	µg/g	g	%		yyyymmdd	yyyymmdd	°C	%	initials	model
Pw3d1-ST	1000.5	1.7951	13.7869	-0.0001	13.7869	14.191	0	14.191	53.7616	0	53.7616	10.1127	0.0194764	0.0002		N	20210511	20210511	22.7	26	EP	MS204S
Pw3d1-1	10.1127	0.0194764	13.7644	0.0001	13.7644	14.0757	0	14.0757	54.806	0.0001	54.8059	0.0767171	0.000163365	0.0002	1.01208	N	20210511	20210511	22.7	26	EP	MS204S
Pw3d1-2	10.1127	0.0194764	13.7074	0.0001	13.7073	14.1761	0	14.1761	53.8393	0.0001	53.8392	0.118119	0.000238394	0.0002	1.03885	N	20210511	20210511	22.7	26	EP	MS204S
Pw3d1-3	10.1127	0.0194764	13.7083	-0.0001	13.7083	14.3299	-0.0001	14.33	54.2836	0.0002	54.2835	0.154924	0.00030659	0.0002	1.02191	N	20210511	20210511	22.7	26	EP	MS204S
Pw3d1-4	10.1127	0.0194764	13.7486	0.0001	13.7485	14.6819	0	14.6819	55.7197	-0.0002	55.7198	0.224885	0.000438445	0.0002	0.988922	N	20210511	20210511	22.7	26	EP	MS204S	w(PO4)SALT	w(PO4)spike
Pw3d1-5	10.1127	0.0194764	13.7275	0.0001	13.7274	14.9696	0	14.9696	55.6791	-0.0001	55.6791	0.299428	0.000580699	0.0002	0.987541	N	20210511	20210511	22.7	26	EP	MS204S	µg/g	µg/g
Pw3d1-spk	10.1127	0.0194764	7.2882	0.0001	7.28815	7.4084	0	7.4084	22.78	0	22.78	0.0784963	0.000238635	0.0002	1.03555	N/SALT0351	20210511	20210511	22.7	26	EP	MS204S	0.149123	0.226462
Preparation of standard solutions nitrate in DIW
	Origin		m0 = mass of vial			m1 = m0 + mass of standard			m2 = m1 + mass of DIW			Final
ID solution	w(NO3)	u[w(NO3)]	load	unload	mass	load	unload	mass	load	unload	mass	w(NO3)	u[w(NO3)]	u[m]	Target	Traciability	Prep. Date	Exp. Date	t	Rel Hum	Analyst	Balance
unique	µg/g	µg/g	g	g	g	g	g	g	g	g	g	µg/g	µg/g	g	%		yyyymmdd	yyyymmdd	°C	%	initials	model
Nw3d1-ST	1000.6	0.916031	8.2304	0	8.2304	9.035	0	9.035	32.3606	0	32.3606	33.3641	0.032721	0.0002		N	20210511	20210511	22.7	26	EP	MS204S
Nw3d1-1	33.3641	0.032721	8.2209	-0.0001	8.22095	8.7228	-0.0002	8.7229	36.5337	0.0001	36.5337	0.591505	0.000669065	0.0002	1.03322	N	20210511	20210511	22.7	26	EP	MS204S
Nw3d1-2	33.3641	0.032721	8.2476	-0.0001	8.24765	9.2495	-0.0001	9.24955	36.5267	0.0001	36.5266	1.18206	0.00120641	0.0002	1.03239	N	20210511	20210511	22.7	26	EP	MS204S	w(NO3)SALT	w(NO3)spike
Nw3d1-3	33.3641	0.032721	8.2215	0	8.2215	10.2292	0	10.2292	36.5738	0	36.5738	2.3626	0.00234096	0.0002	1.03173	N	20210511	20210511	22.7	26	EP	MS204S	µg/g	µg/g
Nw3d1-spk	33.3641	0.032721	7.3141	0	7.3141	7.5668	0	7.5668	22.9457	0.0001	22.9456	0.539365	0.000802719	0.0002	0.942147	N/SALT0351	20210511	20210511	22.7	26	EP	MS204S	1.14647	1.6673
Preparation of standard solutions nitrate in 3.5% NaCl
	Origin		m0 = mass of vial			m1 = m0 + mass of standard			m2 = m1 + mass of 3.5% NaCl			Final
ID solution	w(NO3)	u[w(NO3)]	load	unload	mass	load	unload	mass	load	unload	mass	w(NO3)	u[w(NO3)]	u[m]	Target	Traciability	Prep. Date	Exp. Date	t	Rel Hum	Analyst	Balance
unique	µg/g	µg/g	g	g	g	g	g	g	g	g	g	µg/g	µg/g	g	%		yyyymmdd	yyyymmdd	°C	%	initials	model
Nw3d1-4	33.3641	0.032721	8.2624	0	8.2624	8.7634	0	8.7634	37.36	0.0001	37.3599	0.574461	0.000650091	0.0002	1.00345	N	20210511	20210511	22.7	26	EP	MS204S
Nw3d1-5	33.3641	0.032721	8.2312	0.0001	8.23115	9.234	-0.0001	9.23405	37.3181	0.0001	37.318	1.15038	0.00117398	0.0002	1.00472	N	20210511	20210511	22.7	26	EP	MS204S
Nw3d1-6	33.3641	0.032721	8.1951	0	8.1951	10.2062	0.0001	10.2062	37.6498	0.0002	37.6497	2.27798	0.00225703	0.0002	0.994776	N	20210511	20210511	22.7	26	EP	MS204S
Preparation of isotope dilution blends for NO3 analysis by HS GC-MS
				m0 = mass of vial			m1 = m0 + mass of sample/ST			m2 = m1 + IntST
				load	unload	mass	load	unload	mass	load	unload	mass			mA	mB
Type	Description		ID	g	g	g	g	g	g	g	g	g	Date		g	g
BLK	Reag BLK DIW		BLK-1										2021-05-11 10:44:00
BLK	Reag BLK 3.5% NaCl		BLK-2										2021-05-11 10:44:00
BLK	IntST BLK DIW		BLK-3										2021-05-11 10:44:00
BLK	InST BLK 3.5% NaCl		BLK-4										2021-05-11 10:44:00
STD	A*B-1 water		AB-1	11.7664	-0.0002	11.7665	13.7849	-0.0002	13.785	13.9841	0	13.9841	2021-05-11 10:44:00		2.0185	0.1991
STD	A*B-2 water		AB-2	11.4078	0.0001	11.4078	13.4231	0.0002	13.423	13.6216	0.0001	13.6216	2021-05-11 10:44:00		2.01525	0.19855
STD	A*B-3 water		AB-3	11.3087	-0.0001	11.3087	13.3259	0	13.3259	13.5253	0	13.5253	2021-05-11 10:44:00		2.01715	0.1994
SAMPLE	Sample-a		11	11.3101	-0.0001	11.3102	13.3733	0	13.3733	13.5722	0	13.5722	2021-05-11 10:44:00		2.06315	0.1989
SAMPLE	Sample-b		12	11.3322	-0.0002	11.3323	13.3978	0	13.3978	13.5966	0	13.5966	2021-05-11 10:44:00		2.0655	0.1988
SAMPLE	Sample-c		13	11.4202	0.0001	11.4201	13.4838	0	13.4838	13.6832	0.0001	13.6831	2021-05-11 10:44:00		2.06365	0.19935
SAMPLE	Sample-d		14	11.3343	-0.0001	11.3344	13.3965	0	13.3965	13.5955	0	13.5955	2021-05-11 10:44:00		2.06215	0.199
SAMPLE	Sample-e		15	11.3491	0	11.3491	13.4093	-0.0001	13.4093	13.6079	0	13.6079	2021-05-11 10:44:00		2.06025	0.19855
QC	MOOS-3		MOOS3	11.3133	0	11.3133	13.3564	-0.0001	13.3565	13.5547	-0.0001	13.5548	2021-05-11 10:44:00		2.04315	0.1983
QC	Sample-spiked		SPK	11.2952	0	11.2952	13.362	-0.0001	13.362	13.561	0.0001	13.561	2021-05-11 10:44:00		2.06685	0.1989
STD	A*B-1 3.5% NaCl		AB-4	11.3681	0	11.3681	13.4331	0.0001	13.433	13.632	0.0002	13.6319	2021-05-11 10:44:00		2.06495	0.19885
STD	A*B-2 3.5% NaCl		AB-5	11.3044	-0.0001	11.3044	13.3664	-0.0001	13.3665	13.565	-0.0001	13.565	2021-05-11 10:44:00		2.062	0.1986
STD	A*B-3 3.5% NaCl		AB-6	11.3273	0.0001	11.3272	13.3909	0	13.3909	13.5899	0	13.5899	2021-05-11 10:44:00		2.06365	0.199
Preparation of external calibration for PO4 analysis by UV-vis
				m0 = mass of vial			m1 = m0 + mass of sample/ST			m2 = m1 + Reagents
				load	unload	mass	load	unload	mass	load	unload	mass			mS	mF
Type	Description		ID	g	g	g	g	g	g	g	g	g	Date		g	g
BLK	Baseline DIW		BLK-1										2021-05-11 12:04:00
BLK	Baseline LNSW		BLK-2										2021-05-11 12:04:00
BLK	Baseline MOOS-3		BLK-3										2021-05-11 12:04:00
BLK	Baseline SALT-1		BLK-4										2021-05-11 12:04:00
BLK	Reag BLK DIW		BLK-5										2021-05-11 12:04:00
BLK	Reag BLK LNSW		BLK-6										2021-05-11 12:04:00
STD	CAL-1		CAL-1	7.3281	-0.0002	7.3282	13.5012	-0.0004	13.5014	14.2909	-0.0001	14.291	2021-05-11 12:04:00		6.1732	6.96275
STD	CAL-2		CAL-2	7.3264	0.0001	7.32635	13.4976	0	13.4976	14.2874	0	14.2874	2021-05-11 12:04:00		6.17125	6.96105
STD	CAL-3		CAL-3	7.3431	-0.0002	7.3432	13.5191	0	13.5191	14.3077	0	14.3077	2021-05-11 12:04:00		6.1759	6.9645
SAMPLE	Sample-a		11	7.3495	0	7.3495	13.5062	0	13.5062	14.2958	0	14.2958	2021-05-11 12:04:00		6.1567	6.9463
SAMPLE	Sample-b		12	7.3366	-0.0001	7.33665	13.4985	0.0001	13.4985	14.2882	0	14.2882	2021-05-11 12:04:00		6.1618	6.95155
SAMPLE	Sample-c		13	7.3489	0	7.3489	13.5097	-0.0002	13.5098	14.2991	-0.0001	14.2991	2021-05-11 12:04:00		6.1609	6.95025
SAMPLE	Sample-d		14	7.3609	0	7.3609	13.5199	0	13.5199	14.3093	0	14.3093	2021-05-11 12:04:00		6.159	6.9484
SAMPLE	Sample-e		15	7.3629	-0.0001	7.36295	13.5202	0.0002	13.5201	14.3094	-0.0003	14.3095	2021-05-11 12:04:00		6.15715	6.9466
QC	MOOS-3		MOOS3	7.3666	0	7.3666	13.5536	-0.0004	13.5538	14.344	0.0001	14.3439	2021-05-11 12:04:00		6.1872	6.97735
QC	Sample-spiked		SPK	7.354	-0.0001	7.35405	13.5145	-0.0002	13.5146	14.3035	0	14.3035	2021-05-11 12:04:00		6.16055	6.94945
STD	CAL-4		CAL-4	7.3508	-0.0001	7.35085	13.5088	0.0003	13.5087	14.2982	0	14.2982	2021-05-11 12:04:00		6.1578	6.94735
STD	CAL-5		CAL-5	7.32	-0.0001	7.32005	13.4899	0	13.4899	14.2796	0.0001	14.2796	2021-05-11 12:04:00		6.16985	6.9595
Run the analysis and collect the data
Characterization		Week	3	Day	2		NIST
Preparation of standard solutions silicate in DIW
	Origin		m0 = mass of vial			m1 = m0 + mass of standard			m2 = m1 + mass of DIW			Final
ID solution	w(SiO2)	u[w(SiO2)]	load	unload	mass	load	unload	mass	load	unload	mass	w(SiO2)	u[w(SiO2)]	u[m]	Target	Traciability	Prep. Date	Exp. Date	t	Rel Hum	Analyst	Balance
unique	µg/g	µg/g	g	g	g	g	g	g	g	g	g	µg/g	µg/g	g	%		yyyymmdd	yyyymmdd	°C	%	initials	model
Sw3d2-D	21181.8	24.3469	8.2091	-0.0001	8.20915	8.9461	0	8.9461	28.9044	0.0001	28.9043	754.276	0.9141	0.0002		N	20210512	20210512	22	27	EP	MS204S
Preparation of standard solutions phosphate and silicate in DIW
	Origin		Origin		m0 = mass of vial			m1 = m0 + mass of PO4 standard			m2 = m1 + mass of SiO2 standard			m3 = m2 + mass of DIW			Final		Final			Target
ID solution	w(PO4)	u[w(PO4)]	w(SiO2)	u[w(SiO2)]	load	unload	mass	load	unload	mass	load	unload	mass	load	unload	mass	w(PO4)	u[w(PO4)]	w(SiO2)	u[w(SiO2)]	u[m]	PO4	SiO2	Traciability	Prep. Date	Exp. Date	t	Rel Hum	Analyst	Balance
unique	µg/g	µg/g	µg/g	µg/g	g	g	g	g	g	g	g	g	g	g	g	g	µg/g	µg/g	µg/g	µg/g	g	%	%		yyyymmdd	yyyymmdd	°C	%	initials	model
PSw3d2-ST	1000.5	1.7951	754.276	0.9141	11.8421	0	11.8421	12.2466	0	12.2466	13.9582	0	13.9582	51.3855	0	51.3855	10.2344	0.0197079	32.6482	0.0399328	0.0002			N	20210512	20210512	22	27	EP	MS204S
	Origin		Origin		m0 = mass of vial			m1 = m0 + mass of standard			m2 = m1 + mass of LNSW			Final		Final			Target
ID solution	w(PO4)	u[w(PO4)]	w(SiO2)	u[w(SiO2)]	load	unload	mass	load	unload	mass	load	unload	mass	w(PO4)	u[w(PO4)]	w(SiO2)	u[w(SiO2)]	u[m]	PO4	SiO2	Traciability	Prep. Date	Exp. Date	t	Rel Hum	Analyst	Balance
unique	µg/g	µg/g	µg/g	µg/g	g	g	g	g	g	g	g	g	g	µg/g	µg/g	µg/g	µg/g	g	%	%		yyyymmdd	yyyymmdd	°C	%	initials	model
PSw3d2-1	10.2344	0.0197079	32.6482	0.0399328	13.7322	0	13.7322	14.0363	-0.0001	14.0364	54.7073	0.0002	54.7072	0.075968	0.000162454	0.242341	0.000372362	0.0002	1.0022	0.993748	N	20210512	20210512	22	27	EP	MS204S
PSw3d2-2	10.2344	0.0197079	32.6482	0.0399328	13.7182	0	13.7182	14.176	-0.0002	14.1761	54.3616	0.0001	54.3616	0.115304	0.000233179	0.367824	0.000504017	0.0002	1.01409	1.00553	N	20210512	20210512	22	27	EP	MS204S
PSw3d2-3	10.2344	0.0197079	32.6482	0.0399328	13.7176	0	13.7176	14.3243	0	14.3243	54.193	0.0003	54.1928	0.153407	0.000303945	0.489377	0.000640584	0.0002	1.0119	1.00337	N	20210512	20210512	22	27	EP	MS204S
PSw3d2-4	10.2344	0.0197079	32.6482	0.0399328	13.7685	0	13.7685	14.6783	0	14.6783	54.413	-0.0001	54.413	0.22909	0.000446862	0.730806	0.000922304	0.0002	1.00741	0.998918	N	20210512	20210512	22	27	EP	MS204S	w(PO4)SALT	w(PO4)spike	w(SiO2)SALT	w(SiO2)spike
PSw3d2-5	10.2344	0.0197079	32.6482	0.0399328	13.7373	0	13.7373	14.9533	0	14.9533	55.3796	0	55.3796	0.298855	0.000579678	0.953361	0.001187	0.0002	0.985652	0.977341	N	20210512	20210512	22	27	EP	MS204S	µg/g	µg/g	µg/g	µg/g
PSw3d2-spk	10.2344	0.0197079	32.6482	0.0399328	7.308	0	7.308	7.4237	-0.0001	7.42375	22.8156	0	22.8156	0.0763903	0.000237664	0.243689	0.000665916	0.0002	1.00777	0.999272	N/SALT0435	20210512	20210512	22	27	EP	MS204S	0.148969	0.224248	0.510441	0.750319
Dilution of the MOOS-3 for silicate analysis with LNSW
	Origin		m0 = mass of vial			m1 = m0 + mass of standard			m2 = m1 + mass of LNSW			Final
ID solution	w(SiO2)	u[w(SiO2)]	load	unload	mass	load	unload	mass	load	unload	mass	w(SiO2)	u[w(SiO2)]	u[m]	Target	Traciability	Prep. Date	Exp. Date	t	Rel Hum	Analyst	Balance
unique	µg/g	µg/g	g	g	g	g	g	g	g	g	g	µg/g	µg/g	g	%		yyyymmdd	yyyymmdd	°C	%	initials	model
Sw3d2-M3	1.77	0.02	7.3302	0.0001	7.33015	12.4733	0	12.4733	17.6092	0	17.6092	0.885624	0.0100072	0.0002		NRC	20210512	20210512	22	27	EP	MS204S
								5.14315			5.1359
Preparation of standard solutions nitrate in DIW											10.2791
	Origin		m0 = mass of vial			m1 = m0 + mass of standard			m2 = m1 + mass of DIW			Final
ID solution	w(NO3)	u[w(NO3)]	load	unload	mass	load	unload	mass	load	unload	mass	w(NO3)	u[w(NO3)]	u[m]	Target	Traciability	Prep. Date	Exp. Date	t	Rel Hum	Analyst	Balance
unique	µg/g	µg/g	g	g	g	g	g	g	g	g	g	µg/g	µg/g	g	%		yyyymmdd	yyyymmdd	°C	%	initials	model
Nw3d2-ST	1000.6	0.916031	8.1962	0.0001	8.19615	8.9016	0.0001	8.90155	29.745	-0.0001	29.7451	32.7545	0.032739	0.0002		N	20210512	20210512	22	27	EP	MS204S
Nw3d2-1	32.7545	0.032739	8.2023	0.0001	8.20225	8.7018	0	8.7018	35.7529	0.0002	35.7528	0.593908	0.000682281	0.0002	1.03742	N	20210512	20210512	22	27	EP	MS204S
Nw3d2-2	32.7545	0.032739	8.2073	-0.0001	8.20735	9.2094	-0.0001	9.20945	35.465	-0.0002	35.4651	1.20418	0.00125074	0.0002	1.05171	N	20210512	20210512	22	27	EP	MS204S	w(NO3)SALT	w(NO3)spike
Nw3d2-3	32.7545	0.032739	8.1878	0.0001	8.18775	10.1937	0	10.1937	35.1351	0.0001	35.135	2.43824	0.00246134	0.0002	1.06476	N	20210512	20210512	22	27	EP	MS204S	µg/g	µg/g
Nw3d2-spk	32.7545	0.032739	7.344	-0.0001	7.34405	7.5963	-0.0001	7.59635	22.9593	-0.0001	22.9594	0.529222	0.000794917	0.0002	0.924429	N/SALT0435	20210512	20210512	22	27	EP	MS204S	1.16175	1.6722
Preparation of standard solutions nitrate in 3.5% NaCl
	Origin		m0 = mass of vial			m1 = m0 + mass of standard			m2 = m1 + mass of 3.5% NaCl			Final
ID solution	w(NO3)	u[w(NO3)]	load	unload	mass	load	unload	mass	load	unload	mass	w(NO3)	u[w(NO3)]	u[m]	Target	Traciability	Prep. Date	Exp. Date	t	Rel Hum	Analyst	Balance
unique	µg/g	µg/g	g	g	g	g	g	g	g	g	g	µg/g	µg/g	g	%		yyyymmdd	yyyymmdd	°C	%	initials	model
Nw3d2-4	32.7545	0.032739	8.1992	-0.0001	8.19925	8.702	-0.0001	8.70205	36.744	0	36.744	0.576952	0.000661761	0.0002	1.0078	N	20210512	20210512	22	27	EP	MS204S
Nw3d2-5	32.7545	0.032739	8.2182	0.0001	8.21815	9.227	0.0001	9.22695	36.8214	0.0001	36.8213	1.15521	0.00119929	0.0002	1.00894	N	20210512	20210512	22	27	EP	MS204S
Nw3d2-6	32.7545	0.032739	8.251	0	8.251	10.2583	0.0002	10.2582	36.6807	-0.0002	36.6808	2.31253	0.00233441	0.0002	1.00987	N	20210512	20210512	22	27	EP	MS204S
Preparation of isotope dilution blends for NO3 analysis by HS GC-MS
				m0 = mass of vial			m1 = m0 + mass of sample/ST			m2 = m1 + IntST
				load	unload	mass	load	unload	mass	load	unload	mass			mA	mB
Type	Description		ID	g	g	g	g	g	g	g	g	g	Date		g	g
BLK	Reag BLK DIW		BLK-1										2021-05-12 10:14:00
BLK	Reag BLK 3.5% NaCl		BLK-2										2021-05-12 10:14:00
BLK	IntST BLK DIW		BLK-3										2021-05-12 10:14:00
BLK	InST BLK 3.5% NaCl		BLK-4										2021-05-12 10:14:00
STD	A*B-1 water		AB-1	11.3227	0.0001	11.3226	13.3409	-0.0001	13.3409	13.5398	-0.0001	13.5398	2021-05-12 10:14:00		2.0183	0.1989
STD	A*B-2 water		AB-2	11.2771	-0.0001	11.2772	13.2969	0.0001	13.2969	13.4959	0.0001	13.4959	2021-05-12 10:14:00		2.0197	0.199
STD	A*B-3 water		AB-3	11.2717	-0.0001	11.2717	13.2916	-0.0005	13.2919	13.4906	-0.0001	13.4907	2021-05-12 10:14:00		2.0201	0.1988
SAMPLE	Sample-a		11	11.3479	0	11.3479	13.4131	0	13.4131	13.6116	0	13.6116	2021-05-12 10:14:00		2.0652	0.1985
SAMPLE	Sample-b		12	11.3147	0	11.3147	13.3809	0	13.3809	13.5796	0	13.5796	2021-05-12 10:14:00		2.0662	0.1987
SAMPLE	Sample-c		13	11.2652	-0.0001	11.2652	13.3333	0.0001	13.3332	13.5322	-0.0001	13.5322	2021-05-12 10:14:00		2.068	0.199
SAMPLE	Sample-d		14	11.3573	0	11.3573	13.4215	0.0001	13.4215	13.62	0.0001	13.6199	2021-05-12 10:14:00		2.06415	0.1985
SAMPLE	Sample-e		15	11.3	-0.0002	11.3001	13.3661	-0.0001	13.3661	13.5653	-0.0001	13.5654	2021-05-12 10:14:00		2.06605	0.1992
QC	MOOS-3		MOOS3	11.4203	0.0001	11.4202	13.4606	-0.0003	13.4607	13.6598	0.0001	13.6598	2021-05-12 10:14:00		2.0405	0.199
QC	Sample-spiked		SPK	11.2631	-0.0002	11.2632	13.3295	0.0001	13.3294	13.5284	-0.0003	13.5285	2021-05-12 10:14:00		2.06625	0.1991
STD	A*B-1 3.5% NaCl		AB-4	11.275	0.0001	11.275	13.3372	0	13.3372	13.5372	0.0002	13.5371	2021-05-12 10:14:00		2.06225	0.1999
STD	A*B-2 3.5% NaCl		AB-5	11.3116	-0.0001	11.3117	13.3748	-0.0001	13.3749	13.5738	0	13.5738	2021-05-12 10:14:00		2.0632	0.19895
STD	A*B-3 3.5% NaCl		AB-6	11.3363	0.0001	11.3362	13.3985	0	13.3985	13.5974	-0.0003	13.5976	2021-05-12 10:14:00		2.06225	0.19905
Preparation of external calibration for PO4 analysis by UV-vis
				m0 = mass of vial			m1 = m0 + mass of sample/ST			m2 = m1 + Reagents
				load	unload	mass	load	unload	mass	load	unload	mass			mS	mF
Type	Description		ID	g	g	g	g	g	g	g	g	g	Date		g	g
BLK	Baseline DIW		BLK-1										2021-05-12 11:54:00
BLK	Baseline LNSW		BLK-2										2021-05-12 11:54:00
BLK	Baseline MOOS-3		BLK-3										2021-05-12 11:54:00
BLK	Baseline SALT-1		BLK-4										2021-05-12 11:54:00
BLK	Reag BLK DIW		BLK-5										2021-05-12 11:54:00
BLK	Reag BLK LNSW		BLK-6										2021-05-12 11:54:00
STD	CAL-1		CAL-1	7.3737	0	7.3737	13.5396	-0.0001	13.5396	14.3275	0.0001	14.3275	2021-05-12 11:54:00		6.16595	6.95375
STD	CAL-2		CAL-2	7.3375	0	7.3375	13.4971	0.0001	13.497	14.2847	0.0001	14.2847	2021-05-12 11:54:00		6.15955	6.94715
STD	CAL-3		CAL-3	7.3536	-0.0001	7.35365	13.5145	0.0001	13.5145	14.302	-0.0001	14.302	2021-05-12 11:54:00		6.1608	6.9484
SAMPLE	Sample-a		11	7.3354	0	7.3354	13.4975	0	13.4975	14.287	0	14.287	2021-05-12 11:54:00		6.1621	6.9516
SAMPLE	Sample-b		12	7.2968	0.0001	7.29675	13.4497	0	13.4497	14.2386	-0.0001	14.2386	2021-05-12 11:54:00		6.15295	6.9419
SAMPLE	Sample-c		13	7.3452	-0.0001	7.34525	13.488	0	13.488	14.2726	0.0001	14.2726	2021-05-12 11:54:00		6.14275	6.9273
SAMPLE	Sample-d		14	7.3465	0.0002	7.3464	13.491	0	13.491	14.2794	-0.0001	14.2795	2021-05-12 11:54:00		6.1446	6.93305
SAMPLE	Sample-e		15	7.3252	-0.0001	7.32525	13.4724	-0.0001	13.4725	14.2601	-0.0003	14.2602	2021-05-12 11:54:00		6.1472	6.935
QC	MOOS-3		MOOS3	7.2937	0	7.2937	13.4751	-0.0003	13.4752	14.2638	0.0002	14.2637	2021-05-12 11:54:00		6.18155	6.97
QC	Sample-spiked		SPK	7.3336	-0.0001	7.33365	13.4748	0.0001	13.4748	14.2629	0	14.2629	2021-05-12 11:54:00		6.1411	6.92925
STD	CAL-4		CAL-4	7.3367	-0.0003	7.33685	13.4853	0	13.4853	14.2739	0.0002	14.2738	2021-05-12 11:54:00		6.14845	6.93695
STD	CAL-5		CAL-5	7.3288	0.0003	7.32865	13.4802	-0.0001	13.4802	14.2688	-0.0001	14.2689	2021-05-12 11:54:00		6.1516	6.9402
Preparation of external calibration for SiO2 analysis by UV-vis
				m0 = mass of vial			m1 = m0 + mass of sample/ST			m2 = m1 + Reagents
				load	unload	mass	load	unload	mass	load	unload	mass			mS	mF
Type	Description		ID	g	g	g	g	g	g	g	g	g	Date		g	g
BLK	Baseline DIW		BLK-1										2021-05-12 12:22:00
BLK	Baseline LNSW		BLK-2										2021-05-12 12:22:00
BLK	Baseline MOOS-3		BLK-3										2021-05-12 12:22:00
BLK	Baseline SALT-1		BLK-4										2021-05-12 12:22:00
BLK	Reag BLK DIW		BLK-5										2021-05-12 12:22:00
BLK	Reag BLK LNSW		BLK-6										2021-05-12 12:22:00
STD	CAL-1		CAL-1	7.3475	-0.0002	7.3476	10.4366	0	10.4366	10.7614	-0.0001	10.7614	2021-05-12 12:22:00		3.089	3.41385
STD	CAL-2		CAL-2	7.3168	-0.0001	7.31685	10.4068	0.0002	10.4067	10.7314	-0.0002	10.7315	2021-05-12 12:22:00		3.08985	3.41465
STD	CAL-3		CAL-3	7.3187	0.0003	7.31855	10.4022	0	10.4022	10.7265	0.0001	10.7264	2021-05-12 12:22:00		3.08365	3.4079
SAMPLE	Sample-a		11	7.3444	-0.0001	7.34445	10.4199	0	10.4199	10.7444	-0.0001	10.7445	2021-05-12 12:22:00		3.07545	3.4
SAMPLE	Sample-b		12	7.3129	0	7.3129	10.3779	0	10.3779	10.7033	0.0001	10.7033	2021-05-12 12:22:00		3.065	3.39035
SAMPLE	Sample-c		13	7.3312	-0.0001	7.33125	10.405	-0.0003	10.4051	10.7287	0	10.7287	2021-05-12 12:22:00		3.0739	3.39745
SAMPLE	Sample-d		14	7.31	0	7.31	10.3848	0	10.3848	10.7093	0	10.7093	2021-05-12 12:22:00		3.0748	3.3993
SAMPLE	Sample-e		15	7.3251	0	7.3251	10.3976	0	10.3976	10.7223	0	10.7223	2021-05-12 12:22:00		3.0725	3.3972
QC	MOOS-3 diluted		MOOS3-D	7.3468	-0.0003	7.34695	10.4387	0	10.4387	10.7628	-0.0001	10.7629	2021-05-12 12:22:00		3.09175	3.4159
QC	Sample-spiked		SPK	7.3273	-0.0001	7.32735	10.4018	-0.0001	10.4018	10.7272	0.0003	10.7271	2021-05-12 12:22:00		3.0745	3.3997
STD	CAL-4		CAL-4	7.3073	-0.0001	7.30735	10.3911	-0.0001	10.3911	10.7159	0	10.7159	2021-05-12 12:22:00		3.0838	3.40855
STD	CAL-5		CAL-5	7.3155	0.0002	7.3154	10.3949	-0.0001	10.3949	10.7193	0.0001	10.7193	2021-05-12 12:22:00		3.07955	3.40385
Run the analysis and collect the data
Characterization		Week	3	Day	3		NIST
Preparation of standard solutions silicate in DIW
	Origin		m0 = mass of vial			m1 = m0 + mass of standard			m2 = m1 + mass of DIW			Final
ID solution	w(SiO2)	u[w(SiO2)]	load	unload	mass	load	unload	mass	load	unload	mass	w(SiO2)	u[w(SiO2)]	u[m]	Target	Traciability	Prep. Date	Exp. Date	t	Rel Hum	Analyst	Balance
unique	µg/g	µg/g	g	g	g	g	g	g	g	g	g	µg/g	µg/g	g	%		yyyymmdd	yyyymmdd	°C	%	initials	model
Sw3d3-D	21181.8	24.3469	8.2118	-0.0002	8.2119	9.0558	0	9.0558	33.8365	0	33.8365	697.583	0.83525	0.0002		N	20210513	20210513	21.8	25	EP	MS204S
Preparation of standard solutions solicate in LNSW
	Origin		m0 = mass of vial			m1 = m0 + mass of standard			m2 = m1 + mass of LNSW			Final
ID solution	w(SiO2)	u[w(SiO2)]	load	unload	mass	load	unload	mass	load	unload	mass	w(SiO2)	u[w(SiO2)]	u[m]	Target	Traciability	Prep. Date	Exp. Date	t	Rel Hum	Analyst	Balance
unique	µg/g	µg/g	g	g	g	g	g	g	g	g	g	µg/g	µg/g	g	%		yyyymmdd	yyyymmdd	°C	%	initials	model
Sw3d3-ST	697.583	0.83525	13.7438	0	13.7438	15.5792	0	15.5792	53.7685	0.0001	53.7685	31.9889	0.0386184	0.0002		N	20210513	20210513	21.8	25	EP	MS204S
Sw3d3-1	31.9889	0.0386184	13.6943	0.0001	13.6943	14.0066	0	14.0066	54.7963	0.0002	54.7962	0.243096	0.000366864	0.0002	0.996843	N	20210513	20210513	21.8	25	EP	MS204S
Sw3d3-2	31.9889	0.0386184	13.7225	0.0001	13.7225	14.1885	0	14.1885	53.7582	-0.0001	53.7583	0.372377	0.000503166	0.0002	1.01798	N	20210513	20210513	21.8	25	EP	MS204S
Sw3d3-3	31.9889	0.0386184	13.6973	0.0001	13.6973	14.3187	-0.0001	14.3187	53.904	0.0002	53.9039	0.494473	0.000637967	0.0002	1.01382	N	20210513	20210513	21.8	25	EP	MS204S
Sw3d3-4	31.9889	0.0386184	13.7313	0	13.7313	14.6678	-0.0004	14.668	54.1798	0	54.1798	0.740794	0.000921884	0.0002	1.01257	N	20210513	20210513	21.8	25	EP	MS204S	w(SiO2)SALT	w(SiO2)spike
Sw3d3-5	31.9889	0.0386184	13.728	0.0001	13.7279	14.9741	0.0001	14.9741	53.9451	0.0001	53.945	0.991154	0.00121755	0.0002	1.01608	N	20210513	20210513	21.8	25	EP	MS204S	µg/g	µg/g
Sw3d3-spk	31.9889	0.0386184	7.3638	0	7.3638	7.4825	0	7.4825	22.8303	0.0002	22.8302	0.245505	0.000655811	0.0002	1.00672	N/SALT0673	20210513	20210513	21.8	25	EP	MS204S	0.514168	0.755728
Dilution of the MOOS-3 for silicate analysis with LNSW
	Origin		m0 = mass of vial			m1 = m0 + mass of standard			m2 = m1 + mass of LNSW			Final
ID solution	w(SiO2)	u[w(SiO2)]	load	unload	mass	load	unload	mass	load	unload	mass	w(SiO2)	u[w(SiO2)]	u[m]	Target	Traciability	Prep. Date	Exp. Date	t	Rel Hum	Analyst	Balance
unique	µg/g	µg/g	g	g	g	g	g	g	g	g	g	µg/g	µg/g	g	%		yyyymmdd	yyyymmdd	°C	%	initials	model
Sw3d3-M3	1.77	0.02	7.3473	0.0001	7.34725	12.5116	0.0001	12.5115	17.6557	0	17.6557	0.88673	0.0100197	0.0002		NRC	20210513	20210513	21.8	25	EP	MS204S
								5.1643			5.14415
Preparation of external calibration for SiO2 analysis by UV-vis											10.3085
				m0 = mass of vial			m1 = m0 + mass of sample/ST			m2 = m1 + Reagents
				load	unload	mass	load	unload	mass	load	unload	mass			mS	mF
Type	Description		ID	g	g	g	g	g	g	g	g	g	Date		g	g
BLK	Baseline DIW		BLK-1										2021-05-13 09:31:00
BLK	Baseline LNSW		BLK-2										2021-05-13 09:31:00
BLK	Baseline MOOS-3		BLK-3										2021-05-13 09:31:00
BLK	Baseline SALT-1		BLK-4										2021-05-13 09:31:00
BLK	Reag BLK DIW		BLK-5										2021-05-13 09:31:00
BLK	Reag BLK LNSW		BLK-6										2021-05-13 09:31:00
STD	CAL-1		CAL-1	7.3481	-0.0001	7.34815	10.4259	-0.0001	10.426	10.7494	-0.0002	10.7495	2021-05-13 09:31:00		3.0778	3.40135
STD	CAL-2		CAL-2	7.3478	0.0001	7.34775	10.4311	0	10.4311	10.7551	0.0002	10.755	2021-05-13 09:31:00		3.08335	3.40725
STD	CAL-3		CAL-3	7.3463	-0.0001	7.34635	10.4254	-0.0001	10.4254	10.7486	-0.0001	10.7486	2021-05-13 09:31:00		3.0791	3.4023
SAMPLE	Sample-a		11	7.3466	-0.0002	7.3467	10.4131	0.0001	10.4131	10.7364	-0.0001	10.7364	2021-05-13 09:31:00		3.06635	3.38975
SAMPLE	Sample-b		12	7.3365	0.0001	7.33645	10.416	-0.0001	10.4161	10.7404	0	10.7404	2021-05-13 09:31:00		3.0796	3.40395
SAMPLE	Sample-c		13	7.3251	0	7.3251	10.3985	0	10.3985	10.7227	0.0001	10.7226	2021-05-13 09:31:00		3.0734	3.39755
SAMPLE	Sample-d		14	7.3528	0	7.3528	10.4247	0.0001	10.4246	10.7485	-0.0002	10.7486	2021-05-13 09:31:00		3.07185	3.3958
SAMPLE	Sample-e		15	7.3414	-0.0002	7.3415	10.4162	-0.0002	10.4163	10.7392	0	10.7392	2021-05-13 09:31:00		3.0748	3.3977
QC	MOOS-3 diluted		MOOS3-D	7.3164	0	7.3164	10.4096	-0.0001	10.4096	10.7324	-0.0001	10.7325	2021-05-13 09:31:00		3.09325	3.41605
QC	Sample-spiked		SPK	7.3284	0	7.3284	10.4094	-0.0002	10.4095	10.733	0.0001	10.733	2021-05-13 09:31:00		3.0811	3.40455
STD	CAL-4		CAL-4	7.326	-0.0001	7.32605	10.4056	0.0001	10.4055	10.7289	-0.0004	10.7291	2021-05-13 09:31:00		3.0795	3.40305
STD	CAL-5		CAL-5	7.3284	0.0002	7.3283	10.4032	0.0001	10.4032	10.7268	0.0001	10.7268	2021-05-13 09:31:00		3.07485	3.39845
Run the analysis and collect the data
Characterization		Week	0	Day	2		Sigma Aldrich
Preparation of standard solutions phosphate and silicate in LNSW
	Origin		Origin		m0 = mass of vial			m1 = m0 + mass of PO4 standard			m2 = m1 + mass of SiO2 standard			m3 = m2 + mass of LNSW			Final		Final			Target
ID solution	w(PO4)	u[w(PO4)]	w(SiO2)	u[w(SiO2)]	load	unload	mass	load	unload	mass	load	unload	mass	load	unload	mass	w(PO4)	u[w(PO4)]	w(SiO2)	u[w(SiO2)]	u[m]	PO4	SiO2	Traciability	Prep. Date	Exp. Date	t	Rel Hum	Analyst	Balance
unique	µg/g	µg/g	µg/g	µg/g	g	g	g	g	g	g	g	g	g	g	g	g	µg/g	µg/g	µg/g	µg/g	g	%	%		yyyymmdd	yyyymmdd	°C	%	initials	model
PSw0d2-ST	1000	2	997	3	13.7693	0	13.7693	14.2739	-0.0002	14.274	15.8918	-0.0002	15.8919	63.7705	0.0001	63.7704	10.0938	0.0209652	32.2602	0.0972356	0.0002			S	20210413	20210413	22.5	27	EP	MS204S
	Origin		Origin		m0 = mass of vial			m1 = m0 + mass of standard			m2 = m1 + mass of LNSW			Final		Final			Target
ID solution	w(PO4)	u[w(PO4)]	w(SiO2)	u[w(SiO2)]	load	unload	mass	load	unload	mass	load	unload	mass	w(PO4)	u[w(PO4)]	w(SiO2)	u[w(SiO2)]	u[m]	PO4	SiO2	Traciability	Prep. Date	Exp. Date	t	Rel Hum	Analyst	Balance
unique	µg/g	µg/g	µg/g	µg/g	g	g	g	g	g	g	g	g	g	µg/g	µg/g	µg/g	µg/g	g	%	%		yyyymmdd	yyyymmdd	°C	%	initials	model
PSw0d2-1	10.0938	0.0209652	32.2602	0.0972356	13.7836	0.0001	13.7835	14.1715	-0.0002	14.1716	63.6766	-0.0004	63.6768	0.0785053	0.000172808	0.250907	0.00077806	0.0002	1.03567	1.02887	S	20210413	20210413	22.5	27	EP	MS204S
PSw0d2-2	10.0938	0.0209652	32.2602	0.0972356	13.7753	0.0002	13.7752	14.3586	-0.0001	14.3586	63.9725	-0.0003	63.9726	0.117321	0.00025023	0.374963	0.00114471	0.0002	1.03183	1.02505	S	20210413	20210413	22.5	27	EP	MS204S
PSw0d2-3	10.0938	0.0209652	32.2602	0.0972356	13.7694	-0.0001	13.7694	14.5503	0	14.5503	64.0248	0	64.0248	0.156833	0.000330667	0.501247	0.00152169	0.0002	1.0345	1.02771	S	20210413	20210413	22.5	27	EP	MS204S
PSw0d2-4	10.0938	0.0209652	32.2602	0.0972356	13.7773	0.0002	13.7772	14.9495	0	14.9495	64.1554	0.0001	64.1553	0.234882	0.000491142	0.750695	0.00226992	0.0002	1.03288	1.0261	S	20210413	20210413	22.5	27	EP	MS204S	w(PO4)SALT	w(PO4)spike	w(SiO2)SALT	w(SiO2)spike
PSw0d2-5	10.0938	0.0209652	32.2602	0.0972356	13.7981	-0.0001	13.7981	15.3599	-0.0001	15.3599	64.8107	-0.0002	64.8108	0.30903	0.000644306	0.987676	0.00298233	0.0002	1.01921	1.01252	S	20210413	20210413	22.5	27	EP	MS204S	µg/g	µg/g	µg/g	µg/g
PSw0d2-spk	10.0938	0.0209652	32.2602	0.0972356	7.3224	0	7.3224	7.4423	0	7.4423	22.8226	0	22.8226	0.0780792	0.000245413	0.249545	0.000955141	0.0002	1.03005	1.02329	S/SALT0491	20210413	20210413	22.5	27	EP	MS204S	0.150609	0.227523	0.531196	0.776632
Dilution of the MOOS-3 for silicate analysis with LNSW
	Origin		m0 = mass of vial			m1 = m0 + mass of standard			m2 = m1 + mass of LNSW			Final
ID solution	w(SiO2)	u[w(SiO2)]	load	unload	mass	load	unload	mass	load	unload	mass	w(SiO2)	u[w(SiO2)]	u[m]	Target	Traciability	Prep. Date	Exp. Date	t	Rel Hum	Analyst	Balance
unique	µg/g	µg/g	g	g	g	g	g	g	g	g	g	µg/g	µg/g	g	%		yyyymmdd	yyyymmdd	°C	%	initials	model
Sw0d2-M3	1.77	0.02	7.3139	0.0001	7.31385	12.4547	0	12.4547	17.8635	0	17.8635	0.862522	0.00974615	0.0002		NRC	20210413	20210413	22.5	27	EP	MS204S
								5.14085			5.4088
Preparation of standard solutions nitrate in DIW											10.5496
	Origin		m0 = mass of vial			m1 = m0 + mass of standard			m2 = m1 + mass of DIW			Final
ID solution	w(NO3)	u[w(NO3)]	load	unload	mass	load	unload	mass	load	unload	mass	w(NO3)	u[w(NO3)]	u[m]	Target	Traciability	Prep. Date	Exp. Date	t	Rel Hum	Analyst	Balance
unique	µg/g	µg/g	g	g	g	g	g	g	g	g	g	µg/g	µg/g	g	%		yyyymmdd	yyyymmdd	°C	%	initials	model
Nw0d2-ST	1001	2	8.2469	-0.0001	8.24695	9.2763	0.0001	9.27625	38.3186	-0.0002	38.3187	34.2624	0.0691014	0.0002		S	20210413	20210413	22.5	27	EP	MS204S
Nw0d2-1	34.2624	0.0691014	8.2326	0	8.2326	8.7338	-0.0001	8.73385	38.2206	0	38.2206	0.572696	0.0011994	0.0002	1.00037	S	20210413	20210413	22.5	27	EP	MS204S
Nw0d2-2	34.2624	0.0691014	8.1759	-0.0002	8.176	9.1807	-0.0001	9.18075	38.3049	-0.0001	38.305	1.14259	0.00232678	0.0002	0.997923	S	20210413	20210413	22.5	27	EP	MS204S	w(NO3)SALT	w(NO3)spike
Nw0d2-3	34.2624	0.0691014	8.2019	-0.0001	8.20195	10.2152	-0.0001	10.2152	38.3119	0	38.3119	2.29095	0.00463171	0.0002	1.00044	S	20210413	20210413	22.5	27	EP	MS204S	µg/g	µg/g
Nw0d2-spk	34.2624	0.0691014	7.3155	0.0001	7.31545	7.5673	-0.0001	7.56735	22.9236	0.0002	22.9235	0.552964	0.00127646	0.0002	0.965901	S/SALT0491	20210413	20210413	22.5	27	EP	MS204S	1.14663	1.68109
Preparation of standard solutions nitrate in 3.5% NaCl
	Origin		m0 = mass of vial			m1 = m0 + mass of standard			m2 = m1 + mass of 3.5% NaCl			Final
ID solution	w(NO3)	u[w(NO3)]	load	unload	mass	load	unload	mass	load	unload	mass	w(NO3)	u[w(NO3)]	u[m]	Target	Traciability	Prep. Date	Exp. Date	t	Rel Hum	Analyst	Balance
unique	µg/g	µg/g	g	g	g	g	g	g	g	g	g	µg/g	µg/g	g	%		yyyymmdd	yyyymmdd	°C	%	initials	model
Nw0d2-4	34.2624	0.0691014	8.1867	-0.0002	8.1868	8.6894	-0.0002	8.6895	38.2951	0.0003	38.295	0.572061	0.00119782	0.0002	0.999259	S	20210413	20210413	22.5	27	EP	MS204S
Nw0d2-5	34.2624	0.0691014	8.1906	0	8.1906	9.1911	-0.0001	9.19115	38.6652	-0.0002	38.6653	1.12491	0.00229095	0.0002	0.982477	S	20210413	20210413	22.5	27	EP	MS204S
Nw0d2-6	34.2624	0.0691014	8.1664	0.0001	8.16635	10.1746	-0.0001	10.1746	38.1588	0.0005	38.1585	2.29423	0.0046384	0.0002	1.00187	S	20210413	20210413	22.5	27	EP	MS204S
Preparation of isotope dilution blends for NO3 analysis by HS GC-MS
				m0 = mass of vial			m1 = m0 + mass of sample/ST			m2 = m1 + IntST
				load	unload	mass	load	unload	mass	load	unload	mass			mA	mB
Type	Description		ID	g	g	g	g	g	g	g	g	g	Date		g	g
BLK	Reag BLK DIW		BLK-1										2021-04-13 12:00:00
BLK	Reag BLK 3.5% NaCl		BLK-2										2021-04-13 12:00:00
BLK	IntST BLK DIW		BLK-3										2021-04-13 12:00:00
BLK	InST BLK 3.5% NaCl		BLK-4										2021-04-13 12:00:00
STD	A*B-1 water		AB-1	11.5047	-0.0001	11.5047	13.5133	0.0001	13.5132	13.7115	-0.0001	13.7115	2021-04-13 12:00:00		2.0085	0.1983
STD	A*B-2 water		AB-2	11.458	0	11.458	13.4662	0.0001	13.4662	13.665	0.0001	13.6649	2021-04-13 12:00:00		2.00815	0.1988
STD	A*B-3 water		AB-3	11.515	0.0002	11.5149	13.523	-0.0003	13.5231	13.7218	0.0001	13.7218	2021-04-13 12:00:00		2.00825	0.1986
SAMPLE	Sample-a		SALT0491	11.6228	0	11.6228	13.6849	-0.0002	13.685	13.8839	-0.0001	13.884	2021-04-13 12:00:00		2.0622	0.19895
QC	MOOS-3		MOOS3	11.5222	-0.0002	11.5223	13.5917	0.0001	13.5916	13.7906	0.0001	13.7905	2021-04-13 12:00:00		2.06935	0.1989
QC	Sample-spiked		SPK	11.503	0.0001	11.503	13.5634	0	13.5634	13.7615	0.0001	13.7614	2021-04-13 12:00:00		2.06045	0.19805
STD	A*B-1 3.5% NaCl		AB-4	11.5734	-0.0001	11.5734	13.6347	0	13.6347	13.8329	-0.0003	13.8331	2021-04-13 12:00:00		2.06125	0.19835
STD	A*B-2 3.5% NaCl		AB-5	11.4957	0	11.4957	13.5522	0	13.5522	13.7504	0.0001	13.7504	2021-04-13 12:00:00		2.0565	0.19815
STD	A*B-3 3.5% NaCl		AB-6	11.5623	0	11.5623	13.6189	0	13.6189	13.8176	0.0001	13.8176	2021-04-13 12:00:00		2.0566	0.19865
Preparation of external calibration for PO4 analysis by UV-vis
				m0 = mass of vial			m1 = m0 + mass of sample/ST			m2 = m1 + Reagents
				load	unload	mass	load	unload	mass	load	unload	mass			mS	mF
Type	Description		ID	g	g	g	g	g	g	g	g	g	Date		g	g
BLK	Baseline DIW		BLK-1										2021-04-13 13:45:00
BLK	Baseline LNSW		BLK-2										2021-04-13 13:45:00
BLK	Baseline MOOS-3		BLK-3										2021-04-13 13:45:00
BLK	Baseline SALT-1		BLK-4										2021-04-13 13:45:00
BLK	Reag BLK DIW		BLK-5										2021-04-13 13:45:00
BLK	Reag BLK LNSW		BLK-6										2021-04-13 13:45:00
STD	CAL-1		CAL-1	7.3545	0	7.3545	13.5094	-0.0001	13.5094	14.2981	0	14.2981	2021-04-13 13:45:00		6.15495	6.9436
STD	CAL-2		CAL-2	7.3307	0.0002	7.3306	13.4922	0	13.4922	14.2811	-0.0002	14.2812	2021-04-13 13:45:00		6.1616	6.9506
STD	CAL-3		CAL-3	7.3178	-0.0003	7.31795	13.4771	-0.0001	13.4771	14.2666	0.0002	14.2665	2021-04-13 13:45:00		6.1592	6.94855
SAMPLE	Sample-a		SALT0491	7.3411	-0.0001	7.34115	13.4974	-0.0002	13.4975	14.2862	-0.0002	14.2863	2021-04-13 13:45:00		6.15635	6.94515
QC	MOOS-3		MOOS3	7.3359	0	7.3359	13.5306	0	13.5306	14.3202	0	14.3202	2021-04-13 13:45:00		6.1947	6.9843
QC	Sample-spiked		SPK	7.3319	-0.0002	7.332	13.4797	0.0001	13.4796	14.2687	-0.0001	14.2688	2021-04-13 13:45:00		6.14765	6.93675
STD	CAL-4		CAL-4	7.3254	0.0001	7.32535	13.4999	0	13.4999	14.2888	-0.0004	14.289	2021-04-13 13:45:00		6.17455	6.96365
STD	CAL-5		CAL-5	7.3336	-0.0001	7.33365	13.5025	-0.0001	13.5025	14.2684	-0.0001	14.2684	2021-04-13 13:45:00		6.1689	6.9348
Preparation of external calibration for SiO2 analysis by UV-vis
				m0 = mass of vial			m1 = m0 + mass of sample/ST			m2 = m1 + Reagents
				load	unload	mass	load	unload	mass	load	unload	mass			mS	mF
Type	Description		ID	g	g	g	g	g	g	g	g	g	Date		g	g
BLK	Baseline DIW		BLK-1										2021-04-13 13:45:00
BLK	Baseline LNSW		BLK-2										2021-04-13 13:45:00
BLK	Baseline MOOS-3		BLK-3										2021-04-13 13:45:00
BLK	Baseline SALT-1		BLK-4										2021-04-13 13:45:00
BLK	Reag BLK DIW		BLK-5										2021-04-13 13:45:00
BLK	Reag BLK LNSW		BLK-6										2021-04-13 13:45:00
STD	CAL-1		CAL-1	7.3326	-0.0001	7.33265	10.41	0.0001	10.41	10.7335	0	10.7335	2021-04-13 13:45:00		3.0773	3.40085
STD	CAL-2		CAL-2	7.335	0	7.335	10.4168	0	10.4168	10.7405	-0.0001	10.7406	2021-04-13 13:45:00		3.0818	3.40555
STD	CAL-3		CAL-3	7.3199	-0.0001	7.31995	10.4071	0	10.4071	10.7305	-0.0001	10.7305	2021-04-13 13:45:00		3.08715	3.4106
SAMPLE	Sample-a		SALT0491	7.338	0	7.338	10.4189	-0.0003	10.4191	10.7421	0.0001	10.7421	2021-04-13 13:45:00		3.08105	3.40405
QC	MOOS-3 diluted		MOOS3-D	7.3277	0	7.3277	10.4153	0	10.4153	10.739	-0.0002	10.7391	2021-04-13 13:45:00		3.0876	3.4114
QC	Sample-spiked		SPK	7.3267	0	7.3267	10.4042	0.0001	10.4041	10.7279	-0.0001	10.7279	2021-04-13 13:45:00		3.07745	3.40125
STD	CAL-4		CAL-4	7.3245	-0.0001	7.32455	10.4154	0.0001	10.4154	10.739	-0.0002	10.7391	2021-04-13 13:45:00		3.0908	3.41455
STD	CAL-5		CAL-5	7.3389	-0.0002	7.339	10.4229	-0.0002	10.423	10.7465	-0.0001	10.7465	2021-04-13 13:45:00		3.084	3.40755
Run the analysis and collect the data

## Sheet: SHORT
Analysis in triplicates within repetability														Phosphate	20210119								Phosphate			20210119		Silicate	20210119								Silicate			20210119		Nitrate	20210119
				Triplicate		Random		Random		Random		Preparation
Unit name	Unit N	ID		All sample		Phosphate		Silicate		Nitrate		All sample		ID	SALT ID	w(SALT)	mS	mF	A1	ANORM	ANORM-REF			10 days	21 days	30 days		ID	SALT ID	w(SALT)	mS	mF	A1	ANORM	ANORM-REF			10 days	21 days	30 days		ID	SALT ID	w(SALT)	mA	mB	rAB	rAB-NORM	rAB-NORM-REF
SALT0174	174	1		1a		1a		1a		1a		1a		1a	174	0.0400261	6.17352	6.9594	0.157836	0.177928	1.00097		−20 °C	1.00036	0.999146	1.00984		1a	174	0.0400261	3.08941	3.4116	0.135204	0.149304	1.00033		−20 °C	1.00038	1.09231	1.00379		1a	174	0.0400261	2.06224	0.1901	1.01888	0.0939211	1.00138
SALT0087	87	2		2a		9a		5a		3c		1b		1b	174	0.0400261	6.16992	6.9544	0.15776	0.177818	1.00036			0.998076	0.999039	1.00385		1b	174	0.0400261	3.09312	3.4149	0.134274	0.148243	0.993215			1.00674	1.08898	1.00098		1b	174	0.0400261	2.06054	0.1985	0.979637	0.0943722	1.00619
SALT0243	243	3		3a		8c		9b		2a		1c		1c	174	0.0400261	6.17903	6.9643	0.157502	0.177518	0.998669			1.00297	0.999465	1.00799		1c	174	0.0400261	3.09372	3.4152	0.136079	0.15022	1.00646			1.00226	1.0872	0.99902		1c	174	0.0400261	2.06174	0.1973	0.972694	0.0930826	0.992437
SALT0571	571	4		4a		2b		4c		5b		2a		2a	87	0.0400452	6.17467	6.9568	0.157828	0.17782	1.00036		20 °C	1.00274	1.00071	1.0052		2a	87	0.0400452	3.09209	3.4124	0.135297	0.149313	1.00038		20 °C	0.987211	1.06579	0.994258		2a	87	0.0400452	2.06133	0.1981	0.97119	0.0933344	0.995122
SALT0040	40	5		5a		7b		8c		10a		2b		2b	87	0.0400452	6.19219	6.9726	0.157556	0.177413	0.998076			1.00266	1.00487	1.00493		2b	87	0.0400452	3.09339	3.4142	0.136142	0.150261	1.00674			0.99707	1.06998	1.00077		2b	87	0.0400452	2.06283	0.1986	0.974314	0.0938027	1.00011
SALT0117	117	6		6a		6a		6b		9a		2c		2c	87	0.0400452	6.19169	6.9737	0.158291	0.178283	1.00297			1.00328	0.998679	1.00575		2c	87	0.0400452	3.09319	3.4137	0.135547	0.149592	1.00226			1.01486	1.06957	0.989064		2c	87	0.0400452	2.06213	0.1978	0.975202	0.0935417	0.997332
SALT0660	660	7		7a		7a		2a		6c		3a		3a	243	0.0400506	6.16548	6.9453	0.157662	0.177603	0.999146		40 °C	1.00683	1.00831	1.00705		3a	243	0.0400506	3.09301	3.415	0.147661	0.163033	1.09231		40 °C	1.00423	1.0409	0.986131		3a	243	0.0400506	2.06911	0.199	0.978556	0.0941141	1.00343
SALT0166	166	8		8a		6b		6a		10c		3b		3b	243	0.0400506	6.18511	6.9656	0.157686	0.177584	0.999039			1.00793	1.00838	1.00774		3b	243	0.0400506	3.09321	3.4137	0.147277	0.162537	1.08898			1.01501	1.03358	1.00673		3b	243	0.0400506	2.06761	0.1979	0.968823	0.0927302	0.98868
SALT0405	405	9		9a		9b		7a		2c		3c		3c	243	0.0400506	6.18541	6.9667	0.157736	0.17766	0.999465			1.00777	1.00724	1.00603		3c	243	0.0400506	3.0889	3.4096	0.147008	0.162271	1.0872			1.01881	1.04296	0.99259		3c	243	0.0400506	2.06611	0.1981	0.971556	0.0931535	0.993193
SALT0132	132	10		10a		5c		9a		8a		4a		4a	571	0.0399678	6.15314	6.9458	0.159019	0.179504	1.00984							4a	571	0.0399678	3.08172	3.4093	0.135426	0.149822	1.00379							4a	571	0.0399678	2.05245	0.1985	0.968789	0.0936954	0.99897
				1b		3c		8a		8c		4b		4b	571	0.0399678	6.15714	6.9504	0.158074	0.17844	1.00385		Unit name	Condition	Days	ID		4b	571	0.0399678	3.08042	3.4079	0.135045	0.149402	1.00098		Unit name	Condition	Days	ID		4b	571	0.0399678	2.05295	0.1985	0.982858	0.0950329	1.01323
				2b		3b		2b		2b		4c		4c	571	0.0399678	6.16693	6.9599	0.158761	0.179175	1.00799		SALT0087	−20 °C	10	2		4c	571	0.0399678	3.07822	3.4047	0.134811	0.149109	0.99902		SALT0087	−20 °C	10	2		4c	571	0.0399678	2.05354	0.1989	0.966436	0.093606	0.998017
				3b		5b		1c		5c		5a		5a	40	0.0399649	6.13852	6.9316	0.157848	0.178242	1.00274		SALT0243	−20 °C	21	3		5a	40	0.0399649	3.08449	3.4105	0.133262	0.147347	0.987211		SALT0243	−20 °C	21	3		5a	40	0.0399649	2.0566	0.1982	0.971858	0.0936607	0.9986
				4b		1b		6c		1b		5b		5b	40	0.0399649	6.1519	6.9456	0.157861	0.178228	1.00266		SALT0571	−20 °C	30	4		5b	40	0.0399649	3.0795	3.4071	0.134509	0.148818	0.99707		SALT0571	−20 °C	30	4		5b	40	0.0399649	2.0527	0.1987	0.973392	0.0942237	1.0046
				5b		4c		5c		3a		5c		5c	40	0.0399649	6.14731	6.941	0.157946	0.178339	1.00328		SALT0040	20 °C	10	5		5c	40	0.0399649	3.0772	3.4038	0.13694	0.151474	1.01486		SALT0040	20 °C	10	5		5c	40	0.0399649	2.0565	0.1981	0.97481	0.0939024	1.00118
				6b		2a		9c		7c		6a		6a	117	0.0399558	6.13132	6.9262	0.157467	0.177882	1.00071		SALT0117	20 °C	21	6		6a	117	0.0399558	3.0718	3.3996	0.143737	0.159075	1.06579		SALT0117	20 °C	21	6		6a	117	0.0399558	2.05243	0.1981	0.972013	0.0938184	1.00028
				7b		6c		10c		6b		6b		6b	117	0.0399558	6.13901	6.9338	0.158146	0.17862	1.00487		SALT0660	20 °C	30	7		6b	117	0.0399558	3.0722	3.3996	0.14432	0.1597	1.06998		SALT0660	20 °C	30	7		6b	117	0.0399558	2.04963	0.1991	0.965315	0.0937701	0.999767
				8b		3a		2c		7b		6c		6c	117	0.0399558	6.13881	6.9352	0.157135	0.17752	0.998679		SALT0166	40 °C	10	8		6c	117	0.0399558	3.0756	3.4026	0.144297	0.159639	1.06957		SALT0166	40 °C	10	8		6c	117	0.0399558	2.04923	0.1984	0.964523	0.093382	0.995629
				9b		8b		10a		9c		7a		7a	660	0.0399705	6.14787	6.9406	0.158272	0.17868	1.0052		SALT0405	40 °C	21	9		7a	660	0.0399705	3.06934	3.3959	0.134128	0.148399	0.994258		SALT0405	40 °C	21	9		7a	660	0.0399705	2.04719	0.198	0.97101	0.093914	1.0013
				10b		9c		7b		4a		7b		7b	660	0.0399705	6.14267	6.9358	0.158204	0.178631	1.00493		SALT0132	40 °C	30	10		7b	660	0.0399705	3.07014	3.3959	0.135042	0.149371	1.00077		SALT0132	40 °C	30	10		7b	660	0.0399705	2.0412	0.1986	0.966296	0.0940167	1.0024
				1c		10c		3b		7a		7c		7c	660	0.0399705	6.14657	6.9403	0.158331	0.178777	1.00575							7c	660	0.0399705	3.06964	3.3908	0.133641	0.147623	0.989064							7c	660	0.0399705	2.04579	0.1987	0.966874	0.0939088	1.00125
				2c		8a		5b		5a		8a		8a	166	0.0400303	6.12764	6.9118	0.158664	0.178969	1.00683							8a	166	0.0400303	3.06722	3.3933	0.135483	0.149886	1.00423							8a	166	0.0400303	2.04245	0.1983	0.962289	0.0934282	0.996122
				3c		4b		7c		10b		8b		8b	166	0.0400303	6.14075	6.9246	0.158884	0.179165	1.00793							8b	166	0.0400303	3.06202	3.3835	0.137101	0.151495	1.01501							8b	166	0.0400303	2.04194	0.1968	0.975183	0.0939869	1.00208
				4c		4a		1b		8b		8c		8c	166	0.0400303	6.13294	6.9167	0.158837	0.179136	1.00777							8c	166	0.0400303	3.06282	3.3844	0.137614	0.152063	1.01881							8c	166	0.0400303	2.04615	0.1988	0.964301	0.0936897	0.99891
				5c		1c		4a		9b		9a		9a	405	0.0400385	6.1375	6.9198	0.158969	0.179231	1.00831							9a	405	0.0400385	3.06855	3.3892	0.140661	0.155359	1.0409							9a	405	0.0400385	2.04837	0.1982	0.968333	0.0936957	0.998974
				6c		10a		3a		1c		9b		9b	405	0.0400385	6.1371	6.9203	0.158959	0.179245	1.00838							9b	405	0.0400385	3.07256	3.3933	0.139686	0.154268	1.03358							9b	405	0.0400385	2.04937	0.1981	0.97144	0.0939031	1.00118
				7c		10b		10b		4b		9c		9c	405	0.0400385	6.14131	6.9244	0.158793	0.179041	1.00724							9c	405	0.0400385	3.07145	3.3925	0.140936	0.155667	1.04296							9c	405	0.0400385	2.04817	0.1988	0.968685	0.0940228	1.00246
				8c		2c		4b		6a		10a		10a	132	0.0399837	6.1239	6.9144	0.158543	0.179008	1.00705							10a	132	0.0399837	3.06335	3.3884	0.133066	0.147185	0.986131							10a	132	0.0399837	2.03977	0.1981	0.968192	0.0940297	1.00253
				9c		7c		3c		4c		10b		10b	132	0.0399837	6.1288	6.9192	0.158668	0.179131	1.00774							10b	132	0.0399837	3.06155	3.3871	0.135818	0.15026	1.00673							10b	132	0.0399837	2.03937	0.1986	0.962493	0.0937305	0.999345
				10c		5a		8b		3b		10c		10c	132	0.0399837	6.1229	6.9144	0.158357	0.178827	1.00603							10c	132	0.0399837	3.06415	3.3894	0.133933	0.14815	0.99259							10c	132	0.0399837	2.04067	0.1979	0.965138	0.0935972	0.997923
Phosphate photometry data						Silicate photometry data						Nitrate GCMS data					Nitrate_46 Results		Nitrate_47 Results				Silicate photometry data
#	Sample ID	User Name	Date and Time	890nm (Abs)		#	Sample ID	User Name	Date and Time	810nm (Abs)		Name	Vial	Acq. Date-Time	Data File	Acq. Method File	RT	Area	RT	Area	ratio		#	Sample ID	User Name	Date and Time	810nm (Abs)
1	1a	admin	1/19/2021 1:22:08 PM	0.157836		1	1a	admin	1/19/2021 2:52:14 PM	0.135204		Void-1	1	44215.5	Void-1.D	NO3-DB5-NL	2.25855	81.4663					1	1a	admin	2/25/2021 11:47:02 AM	0.144483
2	9a	admin	1/19/2021 1:22:52 PM	0.158969		2	5a	admin	1/19/2021 2:53:01 PM	0.133262		Void-2	1	44215.5	Void-2.D	NO3-DB5-NL							2	5a	admin	2/25/2021 11:47:45 AM	0.146658
3	8c	admin	1/19/2021 1:23:35 PM	0.158837		3	9b	admin	1/19/2021 2:53:49 PM	0.139686		Void-3	1	44215.5	Void-3.D	NO3-DB5-NL							3	9b	admin	2/25/2021 11:48:24 AM	0.148268
4	2b	admin	1/19/2021 1:24:16 PM	0.157556		4	4c	admin	1/19/2021 2:54:39 PM	0.134811		BLK	2	44215.5	BLK.D	NO3-DB5-NL	2.73192	15.3283	2.72938	1605.88	0.00954511		4	4c	admin	2/25/2021 11:49:02 AM	0.144403
5	7b	admin	1/19/2021 1:24:58 PM	0.158204		5	8c	admin	1/19/2021 2:55:24 PM	0.137614		1a	1	44215.5	1a.D	NO3-DB5-NL	2.72938	733.268	2.72938	719.683	1.01888		5	8c	admin	2/25/2021 11:49:38 AM	0.144272
6	6a	admin	1/19/2021 1:25:39 PM	0.157467		6	6b	admin	1/19/2021 2:56:06 PM	0.14432		3c	2	44215.5	3c.D	NO3-DB5-NL	2.72685	746.472	2.72938	768.326	0.971556		6	6b	admin	2/25/2021 11:50:14 AM	0.146307
7	7a	admin	1/19/2021 1:26:19 PM	0.158272		7	2a	admin	1/19/2021 2:56:53 PM	0.135297		2a	3	44215.5	2a.D	NO3-DB5-NL	2.72685	761.112	2.73192	783.69	0.97119		7	2a	admin	2/25/2021 11:50:51 AM	0.144853
8	6b	admin	1/19/2021 1:26:58 PM	0.158146		8	6a	admin	1/19/2021 2:57:34 PM	0.143737		5b	4	44215.5	5b.D	NO3-DB5-NL	2.72685	769.131	2.72938	790.156	0.973392		8	6a	admin	2/25/2021 11:51:29 AM	0.146347
9	9b	admin	1/19/2021 1:27:41 PM	0.158959		9	7a	admin	1/19/2021 2:58:15 PM	0.134128		10a	5	44215.5	10a.D	NO3-DB5-NL	2.72685	757.404	2.73192	782.288	0.968192		9	7a	admin	2/25/2021 11:52:06 AM	0.144541
10	5c	admin	1/19/2021 1:28:18 PM	0.157946		10	9a	admin	1/19/2021 2:58:56 PM	0.140661		9a	6	44215.6	9a.D	NO3-DB5-NL	2.72685	740.793	2.73192	765.019	0.968333		10	9a	admin	2/25/2021 11:52:41 AM	0.148456
11	3c	admin	1/19/2021 1:28:59 PM	0.157736		11	8a	admin	1/19/2021 2:59:35 PM	0.135483		6c	7	44215.6	6c.D	NO3-DB5-NL	2.72685	767.966	2.72938	796.213	0.964523		11	8a	admin	2/25/2021 11:53:16 AM	0.144291
12	3b	admin	1/19/2021 1:29:39 PM	0.157686		12	2b	admin	1/19/2021 3:00:32 PM	0.136142		10c	8	44215.6	10c.D	NO3-DB5-NL	2.72685	770.232	2.72938	798.054	0.965138		12	2b	admin	2/25/2021 11:53:55 AM	0.145326
13	5b	admin	1/19/2021 1:30:21 PM	0.157861		13	1c	admin	1/19/2021 3:01:18 PM	0.136079		2c	9	44215.6	2c.D	NO3-DB5-NL	2.73192	723.18	2.72432	741.57	0.975202		13	1c	admin	2/25/2021 11:54:33 AM	0.145561
14	1b	admin	1/19/2021 1:31:02 PM	0.15776		14	6c	admin	1/19/2021 3:02:04 PM	0.144297		8a	10	44215.6	8a.D	NO3-DB5-NL	2.72685	755.401	2.72432	785.004	0.962289		14	6c	admin	2/25/2021 11:55:08 AM	0.146395
15	4c	admin	1/19/2021 1:31:43 PM	0.158761		15	5c	admin	1/19/2021 3:02:52 PM	0.13694		8c	11	44215.6	8c.D	NO3-DB5-NL	2.72685	723.688	2.73192	750.479	0.964301		15	5c	admin	2/25/2021 11:55:44 AM	0.147257
16	2a	admin	1/19/2021 1:32:27 PM	0.157828		16	9c	admin	1/19/2021 3:03:31 PM	0.140936		2b	12	44215.6	2b.D	NO3-DB5-NL	2.72685	741.059	2.72432	760.595	0.974314		16	9c	admin	2/25/2021 11:56:18 AM	0.148648
17	6c	admin	1/19/2021 1:33:08 PM	0.157135		17	10c	admin	1/19/2021 3:04:16 PM	0.133933		5c	13	44215.6	5c.D	NO3-DB5-NL	2.72938	759.032	2.72938	778.647	0.97481		17	10c	admin	2/25/2021 11:56:52 AM	0.146409
18	3a	admin	1/19/2021 1:33:51 PM	0.157662		18	2c	admin	1/19/2021 3:05:03 PM	0.135547		1b	14	44215.6	1b.D	NO3-DB5-NL	2.73192	754.275	2.72938	769.954	0.979637		18	2c	admin	2/25/2021 11:57:28 AM	0.145468
19	8b	admin	1/19/2021 1:34:32 PM	0.158884		19	10a	admin	1/19/2021 3:05:47 PM	0.133066		3a	15	44215.6	3a.D	NO3-DB5-NL	2.72685	754.677	2.72938	771.215	0.978556		19	10a	admin	2/25/2021 11:58:07 AM	0.146636
20	9c	admin	1/19/2021 1:35:13 PM	0.158793		20	7b	admin	1/19/2021 3:06:31 PM	0.135042		7c	1	44215.6	7c.D	NO3-DB5-NL	2.72938	721.694	2.72938	746.42	0.966874		20	7b	admin	2/25/2021 11:58:55 AM	0.144487
21	10c	admin	1/19/2021 1:35:57 PM	0.158357		21	3b	admin	1/19/2021 3:07:11 PM	0.147277		6b	2	44215.6	6b.D	NO3-DB5-NL	2.72938	739.871	2.72938	766.456	0.965315		21	3b	admin	2/25/2021 11:59:34 AM	0.147783
22	8a	admin	1/19/2021 1:36:43 PM	0.158664		22	5b	admin	1/19/2021 3:07:52 PM	0.134509		7b	3	44215.6	7b.D	NO3-DB5-NL	2.72938	726.782	2.72938	752.132	0.966296		22	5b	admin	2/25/2021 12:00:08 PM	0.14719
23	4b	admin	1/19/2021 1:37:26 PM	0.158074		23	7c	admin	1/19/2021 3:08:28 PM	0.133641		9c	4	44215.6	9c.D	NO3-DB5-NL	2.73192	725.452	2.73192	748.904	0.968685		23	7c	admin	2/25/2021 12:00:42 PM	0.144874
24	4a	admin	1/19/2021 1:38:08 PM	0.159019		24	1b	admin	1/19/2021 3:09:12 PM	0.134274		4a	5	44215.6	4a.D	NO3-DB5-NL	2.73192	721.787	2.72938	745.04	0.968789		24	1b	admin	2/25/2021 12:01:16 PM	0.145348
25	1c	admin	1/19/2021 1:38:53 PM	0.157502		25	4a	admin	1/19/2021 3:09:52 PM	0.135426		7a	6	44215.6	7a.D	NO3-DB5-NL	2.72685	765.786	2.72685	788.649	0.97101		25	4a	admin	2/25/2021 12:01:54 PM	0.144924
26	10a	admin	1/19/2021 1:39:37 PM	0.158543		26	3a	admin	1/19/2021 3:10:35 PM	0.147661		5a	7	44215.6	5a.D	NO3-DB5-NL	2.72938	772.456	2.72938	794.824	0.971858		26	3a	admin	2/25/2021 12:02:26 PM	0.147675
27	10b	admin	1/19/2021 1:40:28 PM	0.158668		27	10b	admin	1/19/2021 3:11:22 PM	0.135818		10b	8	44215.6	10b.D	NO3-DB5-NL	2.73192	728.635	2.73192	757.028	0.962493		27	10b	admin	2/25/2021 12:03:02 PM	0.146817
28	2c	admin	1/19/2021 1:41:11 PM	0.158291		28	4b	admin	1/19/2021 3:12:17 PM	0.135045		8b	9	44215.6	8b.D	NO3-DB5-NL	2.72938	734.149	2.72685	752.832	0.975183		28	4b	admin	2/25/2021 12:03:40 PM	0.14475
29	7c	admin	1/19/2021 1:41:56 PM	0.158331		29	3c	admin	1/19/2021 3:13:11 PM	0.147008		9b	10	44215.6	9b.D	NO3-DB5-NL	2.72938	693.96	2.72685	714.362	0.97144		29	3c	admin	2/25/2021 12:04:17 PM	0.148102
30	5a	admin	1/19/2021 1:42:41 PM	0.157848		30	8b	admin	1/19/2021 3:14:18 PM	0.137101		1c	11	44215.6	1c.D	NO3-DB5-NL	2.72432	729.554	2.73192	750.034	0.972694		30	8b	admin	2/25/2021 12:05:00 PM	0.144471
												4b	12	44215.6	4b.D	NO3-DB5-NL	2.72685	772.881	2.72685	786.361	0.982858
												6a	13	44215.6	6a.D	NO3-DB5-NL	2.72938	736	2.72938	757.191	0.972013
												4c	14	44215.6	4c.D	NO3-DB5-NL	2.73192	720.814	2.72685	745.848	0.966436
												3b	15	44215.6	3b.D	NO3-DB5-NL	2.72938	722.304	2.72938	745.548	0.968823
Data analysis: phosphate
Phosphate			20210119
	10 days	21 days	30 days
−20 °C	1.00036	0.999146	1.00984
	0.998076	0.999039	1.00385
	1.00297	0.999465	1.00799
20 °C	1.00274	1.00071	1.0052
	1.00266	1.00487	1.00493
	1.00328	0.998679	1.00575
40 °C	1.00683	1.00831	1.00705
	1.00793	1.00838	1.00774
	1.00777	1.00724	1.00603
Max	1.00984
Min	0.998076
Max/Min	1.01179
Average	1.00433
StDev	0.00355011
RSD	0.00353481
Data analysis: nitrate
Nitrate			20210119
	10 days	21 days	30 days
−20 °C	0.995122	1.00343	0.99897
	1.00011	0.98868	1.01323
	0.997332	0.993193	0.998017
20 °C	0.9986	1.00028	1.0013
	1.0046	0.999767	1.0024
	1.00118	0.995629	1.00125
40 °C	0.996122	0.998974	1.00253
	1.00208	1.00118	0.999345
	0.99891	1.00246	0.997923
Max	1.01323
Min	0.98868
Max/Min	1.02483
Average	0.999727
StDev	0.00433335
RSD	0.00433453
Data analysis: silicate (second measurement)
Silicate			20210225
	10 days	21 days	30 days
−20 °C	0.997552	1.01731	1.00008
	1.00084	1.01776	0.99889
	1.0016	1.01971	0.996299
20 °C	1.01213	1.01018	0.997902
	1.01579	1.00984	0.996932
	1.01635	1.0106	0.999349
40 °C	0.994474	1.02325	1.01172
	0.995219	1.02127	1.01264
	0.994036	1.02371	1.01024
Max	1.02371
Min	0.994036
Max/Min	1.02985
Average	1.00762
StDev	0.00980214
RSD	0.00972804
SUMMARY
Relative uncertainty (k = 1) for the short-term stability (transportation conditions)
Analyte	uR-SHORT (%)
Phosphate	0
Silicate	0
Nitrate	0

## Sheet: HOM
Analysis in triplicates within repetability														Phosphate	20210126							Phosphate ANOVA experiment			20210126				Silicate	20210126							Silicate ANOVA experiment			20210126				Nitrate	20210126
				Triplicate		Random		Random		Random		Preparation
Unit name	Unit N	ID		All sample		Phosphate		Silicate		Nitrate		All sample		ID	SALT ID	w(SALT)	mS	mF	A1	ANORM		ID	Unit N	Unit name	ANORM-1	ANORM-2	ANORM-3		ID	SALT ID	w(SALT)	mS	mF	A1	ANORM		ID	Unit N	Unit name	ANORM-1	ANORM-2	ANORM-3		ID	SALT ID	w(SALT)	mA	mB	rAB
SALT0025	25	1		1a		14c		10c		15b		1a		1a	25	0.0400467	6.15758	6.9401	0.157339	0.177334		1	25	SALT0025	0.177334	0.177596	0.177592		1a	25	0.0400467	3.089	3.4103	0.128612	0.141989		1	25	SALT0025	0.141989	0.142941	0.142332		1a	25	0.0400467	2.0541	0.2034	0.960113
SALT0053	53	2		2a		3c		2a		15c		1b		1b	25	0.0400467	6.15849	6.9415	0.157563	0.177596		2	53	SALT0053	0.177066	0.177815	0.177282		1b	25	0.0400467	3.0885	3.4089	0.129506	0.142941		2	53	SALT0053	0.142287	0.142726	0.146048		1b	25	0.0400467	2.0554	0.1987	0.974551
SALT0111	111	3		3a		7b		3b		2b		1c		1c	25	0.0400467	6.16569	6.9477	0.157603	0.177592		3	111	SALT0111	0.177214	0.176441	0.17711		1c	25	0.0400467	3.0847	3.4042	0.128973	0.142332		3	111	SALT0111	0.149972	0.150494	0.149027		1c	25	0.0400467	2.0528	0.1988	0.974177
SALT0156	156	4		4a		1a		12b		5c		2a		2a	53	0.0400593	6.15321	6.9322	0.157169	0.177066		4	156	SALT0156	0.17872	0.177668	0.177725		2a	53	0.0400593	3.08096	3.4002	0.128928	0.142287		4	156	SALT0156	0.141567	0.14074	0.143327		2a	53	0.0400593	2.05745	0.1993	0.967193
SALT0216	216	5		5a		4a		5b		8b		2b		2b	53	0.0400593	6.17344	6.9526	0.157888	0.177815		5	216	SALT0216	0.176018	0.176213	0.176093		2b	53	0.0400593	3.08296	3.4022	0.129334	0.142726		5	216	SALT0216	0.14426	0.143348	0.143964		2b	53	0.0400593	2.05614	0.1992	0.968019
SALT0282	282	6		6a		11c		14b		13a		2c		2c	53	0.0400593	6.16723	6.9487	0.157344	0.177282		6	282	SALT0282	0.177093	0.176896	0.177216		2c	53	0.0400593	3.08567	3.4057	0.132324	0.146048		6	282	SALT0282	0.146406	0.146716	0.151587		2c	53	0.0400593	2.06095	0.198	0.981991
SALT0328	328	7		7a		8b		14c		7a		3a		3a	111	0.0399905	6.13614	6.9267	0.156988	0.177214		7	328	SALT0328	0.177903	0.177779	0.177673		3a	111	0.0399905	3.07567	3.4034	0.13553	0.149972		7	328	SALT0328	0.145478	0.144618	0.145529		3a	111	0.0399905	2.05181	0.199	0.974565
SALT0361	361	8		8a		4c		10b		12c		3b		3b	111	0.0399905	6.14174	6.9334	0.156295	0.176441		8	361	SALT0361	0.177745	0.180467	0.17741		3b	111	0.0399905	3.06857	3.394	0.136064	0.150494		8	361	SALT0361	0.146704	0.146114	0.147192		3b	111	0.0399905	2.04831	0.1987	0.964708
SALT0445	445	9		9a		2b		1a		10b		3c		3c	111	0.0399905	6.14814	6.9395	0.156913	0.17711		9	445	SALT0445	0.177439	0.177089	0.178209		3c	111	0.0399905	3.07527	3.3995	0.134813	0.149027		9	445	SALT0445	0.150714	0.147343	0.146801		3c	111	0.0399905	2.04931	0.1984	0.988797
SALT0461	461	10		10a		12c		7c		3b		4a		4a	156	0.0399951	6.13835	6.9266	0.158382	0.17872		10	461	SALT0461	0.177186	0.177408	0.176772		4a	156	0.0399951	3.07332	3.3977	0.128052	0.141567		10	461	SALT0461	0.144367	0.143769	0.143196		4a	156	0.0399951	2.04455	0.1989	0.969363
SALT0540	540	11		11a		7c		15c		9c		4b		4b	156	0.0399951	6.14025	6.9295	0.157432	0.177668		11	540	SALT0540	0.178123	0.178634	0.178275		4b	156	0.0399951	3.07522	3.3995	0.127315	0.14074		11	540	SALT0540	0.148924	0.14662	0.146081		4b	156	0.0399951	2.04245	0.1982	0.973763
SALT0595	595	12		12a		16c		11b		13c		4c		4c	156	0.0399951	6.14385	6.9332	0.157491	0.177725		12	595	SALT0595	0.177528	0.177131	0.17681		4c	156	0.0399951	3.07262	3.3966	0.129656	0.143327		12	595	SALT0595	0.146939	0.147423	0.148868		4c	156	0.0399951	2.04615	0.1991	0.971558
SALT0668	668	13		13a		7a		13b		11a		5a		5a	216	0.0400135	6.14088	6.928	0.15602	0.176018		13	668	SALT0668	0.178539	0.178838	0.178725		5a	216	0.0400135	3.07634	3.4	0.130527	0.14426		13	668	SALT0668	0.143504	0.14353	0.144771		5a	216	0.0400135	2.04749	0.2009	0.959387
SALT0754	754	14		14a		8c		11c		14b		5b		5b	216	0.0400135	6.14908	6.9352	0.156239	0.176213		14	754	SALT0754	0.178783	0.178725	0.178294		5b	216	0.0400135	3.07444	3.396	0.129775	0.143348		14	754	SALT0754	0.144618	0.144352	0.145135		5b	216	0.0400135	2.05019	0.1994	0.97076
SALT0820	820	15		15a		12a		11a		14a		5c		5c	216	0.0400135	6.16058	6.9479	0.156139	0.176093		15	820	SALT0820	0.178227	0.178027	0.177695		5c	216	0.0400135	3.07484	3.399	0.130234	0.143964		15	820	SALT0820	0.149205	0.149195	0.147291		5c	216	0.0400135	2.04989	0.1993	0.967844
SALT0846	846	16		16a		3a		15a		16a		6a		6a	282	0.0400193	6.14076	6.9279	0.156972	0.177093		16	846	SALT0846	0.179155	0.178059	0.178595		6a	282	0.0400193	3.07578	3.3981	0.132519	0.146406		16	846	SALT0846	0.148993	0.148306	0.148364		6a	282	0.0400193	2.04709	0.1989	0.979225
				1b		10c		13a		6c		6b		6b	282	0.0400193	6.14136	6.9274	0.156824	0.176896									6b	282	0.0400193	3.07038	3.393	0.132766	0.146716									6b	282	0.0400193	2.04448	0.1981	0.979317
				2b		1c		4c		13b		6c		6c	282	0.0400193	6.14766	6.9347	0.157103	0.177216									6c	282	0.0400193	3.07478	3.3973	0.137196	0.151587									6c	282	0.0400193	2.04548	0.1998	0.976731
				3b		1b		4a		8c		7a		7a	328	0.0398976	6.12568	6.9305	0.157244	0.177903									7a	328	0.0398976	3.06623	3.4003	0.131185	0.145478									7a	328	0.0398976	2.03837	0.1995	0.96654
				4b		12b		5c		4c		7b		7b	328	0.0398976	6.1172	6.9226	0.157096	0.177779									7b	328	0.0398976	3.05865	3.391	0.130444	0.144618									7b	328	0.0398976	2.03607	0.199	0.971399
				5b		11b		4b		5a		7c		7c	328	0.0398976	6.1183	6.9233	0.157014	0.177673									7c	328	0.0398976	3.05526	3.3871	0.131271	0.145529									7c	328	0.0398976	2.03986	0.1987	0.966197
				6b		10a		14a		6a		8a		8a	361	0.0400531	6.14314	6.9232	0.157718	0.177745									8a	361	0.0400531	3.07097	3.3907	0.13287	0.146704									8a	361	0.0400531	2.04261	0.1993	0.964325
				7b		2c		9c		8a		8b		8b	361	0.0400531	6.14214	6.922	0.160135	0.180467									8b	361	0.0400531	3.06987	3.3903	0.132304	0.146114									8b	361	0.0400531	2.0396	0.1986	0.973519
				8b		15b		1c		15a		8c		8c	361	0.0400531	6.13143	6.9127	0.157359	0.17741									8c	361	0.0400531	3.06326	3.3841	0.133237	0.147192									8c	361	0.0400531	2.04331	0.1984	0.962512
				9b		5c		2c		7c		9a		9a	445	0.0400072	6.13581	6.924	0.15724	0.177439									9a	445	0.0400072	3.07855	3.4027	0.136357	0.150714									9a	445	0.0400072	2.05597	0.2012	0.963926
				10b		13b		13c		5b		9b		9b	445	0.0400072	6.14911	6.9377	0.15696	0.177089									9b	445	0.0400072	3.07885	3.4024	0.133332	0.147343									9b	445	0.0400072	2.05207	0.1991	0.976473
				11b		6a		7a		10a		9c		9c	445	0.0400072	6.14811	6.9378	0.157924	0.178209									9c	445	0.0400072	3.07775	3.4013	0.132837	0.146801									9c	445	0.0400072	2.05487	0.1989	0.977703
				12b		9a		9b		1c		10a		10a	461	0.0400123	6.12379	6.9106	0.157012	0.177186									10a	461	0.0400123	3.06254	3.386	0.130576	0.144367									10a	461	0.0400123	2.03933	0.1982	0.960088
				13b		13c		10a		12b		10b		10b	461	0.0400123	6.12839	6.916	0.157204	0.177408									10b	461	0.0400123	3.06174	3.3848	0.130047	0.143769									10b	461	0.0400123	2.04083	0.1989	0.958022
				14b		3b		9a		2a		10c		10c	461	0.0400123	6.13249	6.9196	0.156664	0.176772									10c	461	0.0400123	3.06475	3.3887	0.129507	0.143196									10c	461	0.0400123	2.04443	0.1991	0.961282
				15b		10b		8a		3c		11a		11a	540	0.0399997	6.13856	6.9269	0.157851	0.178123									11a	540	0.0399997	3.06628	3.3905	0.134683	0.148924									11a	540	0.0399997	2.04959	0.1989	0.971495
				16b		16b		6c		10c		11b		11b	540	0.0399997	6.13366	6.924	0.158244	0.178634									11b	540	0.0399997	3.06598	3.3912	0.132559	0.14662									11b	540	0.0399997	2.04869	0.1988	0.978429
				1c		16a		8c		2c		11c		11c	540	0.0399997	6.13636	6.9255	0.157961	0.178275									11c	540	0.0399997	3.06908	3.3933	0.132123	0.146081									11c	540	0.0399997	2.04919	0.1979	0.975133
				2c		4b		12a		6b		12a		12a	595	0.0400232	6.12806	6.9145	0.157336	0.177528									12a	595	0.0400232	3.05988	3.3824	0.132928	0.146939									12a	595	0.0400232	2.04088	0.1982	0.978291
				3c		9c		7b		14c		12b		12b	595	0.0400232	6.12766	6.9135	0.156997	0.177131									12b	595	0.0400232	3.05597	3.3794	0.133314	0.147423									12b	595	0.0400232	2.03988	0.1984	0.962008
				4c		15c		16a		11b		12c		12c	595	0.0400232	6.11905	6.906	0.156662	0.17681									12c	595	0.0400232	3.06508	3.3879	0.134683	0.148868									12c	595	0.0400232	2.04339	0.1988	0.971168
				5c		15a		15b		4a		13a		13a	668	0.0399009	6.10394	6.9061	0.157801	0.178539									13a	668	0.0399009	3.05262	3.3855	0.129394	0.143504									13a	668	0.0399009	2.03594	0.2006	0.955154
				6c		5a		6a		16c		13b		13b	668	0.0399009	6.11092	6.9157	0.158027	0.178838									13b	668	0.0399009	3.05511	3.3874	0.12945	0.14353									13b	668	0.0399009	2.03524	0.1994	0.965237
				7c		6c		5a		1a		13c		13c	668	0.0399009	6.10982	6.9142	0.157933	0.178725									13c	668	0.0399009	3.05461	3.3862	0.130595	0.144771									13c	668	0.0399009	2.03814	0.1997	0.956549
				8c		6b		3c		9a		14a		14a	754	0.0399765	6.13909	6.9319	0.158335	0.178783									14a	754	0.0399765	3.06779	3.3939	0.130722	0.144618									14a	754	0.0399765	2.05029	0.1985	0.982685
				9c		11a		3a		7b		14b		14b	754	0.0399765	6.13949	6.932	0.158292	0.178725									14b	754	0.0399765	3.07169	3.3974	0.130513	0.144352									14b	754	0.0399765	2.04889	0.1984	0.973634
				10c		14b		1b		4b		14c		14c	754	0.0399765	6.14108	6.9342	0.157901	0.178294									14c	754	0.0399765	3.07119	3.3978	0.131184	0.145135									14c	754	0.0399765	2.04899	0.1987	0.968043
				11c		13a		16c		3a		15a		15a	820	0.0400317	6.14076	6.9253	0.158036	0.178227									15a	820	0.0400317	3.07563	3.3979	0.135054	0.149205									15a	820	0.0400317	2.04582	0.1994	0.966341
				12c		5b		2b		12a		15b		15b	820	0.0400317	6.14266	6.9275	0.157858	0.178027									15b	820	0.0400317	3.06963	3.3907	0.135067	0.149195									15b	820	0.0400317	2.04982	0.1994	0.964897
				13c		14a		6b		16b		15c		15c	820	0.0400317	6.14786	6.9329	0.157574	0.177695									15c	820	0.0400317	3.07213	3.3934	0.133346	0.147291									15c	820	0.0400317	2.05142	0.1991	0.958783
				14c		2a		12c		1b		16a		16a	846	0.0399815	6.13017	6.9215	0.158672	0.179155									16a	846	0.0399815	3.07188	3.3974	0.134717	0.148993									16a	846	0.0399815	2.04805	0.1983	0.968558
				15c		8a		16b		9b		16b		16b	846	0.0399815	6.14066	6.9322	0.157728	0.178059									16b	846	0.0399815	3.07358	3.3991	0.134103	0.148306									16b	846	0.0399815	2.04585	0.199	0.969475
				16c		9b		8b		11c		16c		16c	846	0.0399815	6.13946	6.9306	0.158208	0.178595									16c	846	0.0399815	3.07808	3.4035	0.134178	0.148364									16c	846	0.0399815	2.04565	0.1991	0.975118
Phosphate raw data						Silicate raw data						Nitrate raw data					Nitrate_46 Results		Nitrate_47 Results				Silicate raw data
#	Sample ID	User Name	Date and Time	890nm (Abs)		#	Sample ID	User Name	Date and Time	810nm (Abs)		Name	Vial	Acq. Date-Time	Data File	Acq. Method File	RT	Area	RT	Area			#	Sample ID	User Name	Date and Time	810nm (Abs)
1	14c	admin	1/26/2021 2:43:36 PM	0.157901		1	10c	admin	1/26/2021 4:13:17 PM	0.129507		Void-1	1	44222.5	Void-1.D	NO3-DB5-NL	2.26108	44.1773					1	10c	admin	2/24/2021 1:06:35 PM	0.125701
2	3c	admin	1/26/2021 2:44:45 PM	0.156913		2	2a	admin	1/26/2021 4:14:08 PM	0.128928		Void-2	1	44222.5	Void-2.D	NO3-DB5-NL							2	2a	admin	2/24/2021 1:07:32 PM	0.126078
3	7b	admin	1/26/2021 2:45:27 PM	0.157096		3	3b	admin	1/26/2021 4:14:49 PM	0.136064		Void-3	1	44222.6	Void-3.D	NO3-DB5-NL							3	3b	admin	2/24/2021 1:08:16 PM	0.128304
4	1a	admin	1/26/2021 2:46:08 PM	0.157339		4	12b	admin	1/26/2021 4:15:29 PM	0.133314		BLK	2	44222.6	BLK.D	NO3-DB5-NL	2.7218	9.52653	2.73192	1300.18			4	12b	admin	2/24/2021 1:08:58 PM	0.127429
5	4a	admin	1/26/2021 2:46:45 PM	0.158382		5	5b	admin	1/26/2021 4:16:05 PM	0.129775		15b	3	44222.6	15b.D	NO3-DB5-NL	2.72687	612.238	2.72687	634.511	0.964897		5	5b	admin	2/24/2021 1:09:39 PM	0.126723
6	11c	admin	1/26/2021 2:47:22 PM	0.157961		6	14b	admin	1/26/2021 4:16:40 PM	0.130513		15c	4	44222.6	15c.D	NO3-DB5-NL	2.72433	596.039	2.73192	621.662	0.958783		6	14b	admin	2/24/2021 1:10:19 PM	0.124294
7	8b	admin	1/26/2021 2:48:01 PM	0.160135		7	14c	admin	1/26/2021 4:17:20 PM	0.131184		2b	5	44222.6	2b.D	NO3-DB5-NL	2.7294	629.898	2.7294	650.708	0.968019		7	14c	admin	2/24/2021 1:10:54 PM	0.123684
8	4c	admin	1/26/2021 2:48:38 PM	0.157491		8	10b	admin	1/26/2021 4:17:54 PM	0.130047		5c	6	44222.6	5c.D	NO3-DB5-NL	2.72685	614.598	2.72938	635.017	0.967844		8	10b	admin	2/24/2021 1:11:32 PM	0.126152
9	2b	admin	1/26/2021 2:49:14 PM	0.157888		9	1a	admin	1/26/2021 4:18:30 PM	0.128612		8b	7	44222.6	8b.D	NO3-DB5-NL	2.72938	642.327	2.73192	659.8	0.973519		9	1a	admin	2/24/2021 1:12:13 PM	0.125489
10	12c	admin	1/26/2021 2:49:50 PM	0.156662		10	7c	admin	1/26/2021 4:19:05 PM	0.131271		13a	8	44222.6	13a.D	NO3-DB5-NL	2.72685	643.8	2.73192	674.027	0.955154		10	7c	admin	2/24/2021 1:12:48 PM	0.125606
11	7c	admin	1/26/2021 2:50:26 PM	0.157014		11	15c	admin	1/26/2021 4:19:40 PM	0.133346		7a	9	44222.6	7a.D	NO3-DB5-NL	2.72687	649.546	2.72938	672.032	0.96654		11	15c	admin	2/24/2021 1:13:23 PM	0.127235
12	16c	admin	1/26/2021 2:51:03 PM	0.158208		12	11b	admin	1/26/2021 4:20:22 PM	0.132559		12c	10	44222.6	12c.D	NO3-DB5-NL	2.72685	629.599	2.72938	648.29	0.971168		12	11b	admin	2/24/2021 1:13:56 PM	0.127667
13	7a	admin	1/26/2021 2:51:54 PM	0.157244		13	13b	admin	1/26/2021 4:21:01 PM	0.12945		10b	11	44222.6	10b.D	NO3-DB5-NL	2.7294	629.972	2.73193	657.575	0.958022		13	13b	admin	2/24/2021 1:14:36 PM	0.124827
14	8c	admin	1/26/2021 2:52:30 PM	0.157359		14	11c	admin	1/26/2021 4:21:45 PM	0.132123		3b	12	44222.6	3b.D	NO3-DB5-NL	2.72685	634.888	2.72685	658.115	0.964708		14	11c	admin	2/24/2021 1:15:11 PM	0.127855
15	12a	admin	1/26/2021 2:53:08 PM	0.157336		15	11a	admin	1/26/2021 4:22:21 PM	0.134683		9c	13	44222.6	9c.D	NO3-DB5-NL	2.72685	627.709	2.73192	642.024	0.977703		15	11a	admin	2/24/2021 1:15:51 PM	0.126964
16	3a	admin	1/26/2021 2:53:49 PM	0.156988		16	15a	admin	1/26/2021 4:22:56 PM	0.135054		13c	14	44222.6	13c.D	NO3-DB5-NL	2.72687	615.234	2.72687	643.181	0.956549		16	15a	admin	2/24/2021 1:16:24 PM	0.127069
17	10c	admin	1/26/2021 2:54:31 PM	0.156664		17	13a	admin	1/26/2021 4:23:33 PM	0.129394		11a	15	44222.6	11a.D	NO3-DB5-NL	2.72687	629.306	2.72687	647.771	0.971495		17	13a	admin	2/24/2021 1:17:00 PM	0.124418
18	1c	admin	1/26/2021 2:55:09 PM	0.157603		18	4c	admin	1/26/2021 4:24:07 PM	0.129656		14b	1	44222.6	14b.D	NO3-DB5-NL	2.72938	620.34	2.72938	637.139	0.973634		18	4c	admin	2/24/2021 1:17:35 PM	0.124561
19	1b	admin	1/26/2021 2:55:57 PM	0.157563		19	4a	admin	1/26/2021 4:24:43 PM	0.128052		14a	2	44222.6	14a.D	NO3-DB5-NL	2.73192	621.957	2.72938	632.916	0.982685		19	4a	admin	2/24/2021 1:18:08 PM	0.124878
20	12b	admin	1/26/2021 2:56:41 PM	0.156997		20	5c	admin	1/26/2021 4:25:20 PM	0.130234		16a	3	44222.6	16a.D	NO3-DB5-NL	2.72938	631.204	2.73192	651.695	0.968558		20	5c	admin	2/24/2021 1:18:43 PM	0.126934
21	11b	admin	1/26/2021 2:57:18 PM	0.158244		21	4b	admin	1/26/2021 4:25:59 PM	0.127315		6c	4	44222.6	6c.D	NO3-DB5-NL	2.72938	632.549	2.72938	647.618	0.976731		21	4b	admin	2/24/2021 1:19:17 PM	0.124755
22	10a	admin	1/26/2021 2:57:57 PM	0.157012		22	14a	admin	1/26/2021 4:26:35 PM	0.130722		13b	5	44222.6	13b.D	NO3-DB5-NL	2.73192	605.482	2.72687	627.289	0.965237		22	14a	admin	2/24/2021 1:19:55 PM	0.124425
23	2c	admin	1/26/2021 2:58:39 PM	0.157344		23	9c	admin	1/26/2021 4:27:12 PM	0.132837		8c	6	44222.6	8c.D	NO3-DB5-NL	2.7294	632.036	2.72687	656.653	0.962512		23	9c	admin	2/24/2021 1:20:27 PM	0.129215
24	15b	admin	1/26/2021 2:59:23 PM	0.157858		24	1c	admin	1/26/2021 4:27:52 PM	0.128973		4c	7	44222.6	4c.D	NO3-DB5-NL	2.72685	632.899	2.73192	651.427	0.971558		24	1c	admin	2/24/2021 1:20:56 PM	0.126318
25	5c	admin	1/26/2021 3:00:06 PM	0.156139		25	2c	admin	1/26/2021 4:28:31 PM	0.132324		5a	8	44222.6	5a.D	NO3-DB5-NL	2.72938	640.992	2.72938	668.127	0.959387		25	2c	admin	2/24/2021 1:21:28 PM	0.126988
26	13b	admin	1/26/2021 3:01:04 PM	0.158027		26	13c	admin	1/26/2021 4:29:07 PM	0.130595		6a	9	44222.6	6a.D	NO3-DB5-NL	2.72685	652.187	2.73192	666.023	0.979225		26	13c	admin	2/24/2021 1:22:02 PM	0.125389
27	6a	admin	1/26/2021 3:01:44 PM	0.156972		27	7a	admin	1/26/2021 4:29:51 PM	0.131185		8a	10	44222.6	8a.D	NO3-DB5-NL	2.72685	635.576	2.72433	659.089	0.964325		27	7a	admin	2/24/2021 1:22:40 PM	0.125437
28	9a	admin	1/26/2021 3:02:24 PM	0.15724		28	9b	admin	1/26/2021 4:30:28 PM	0.133332		15a	11	44222.7	15a.D	NO3-DB5-NL	2.72938	624.43	2.72938	646.179	0.966341		28	9b	admin	2/24/2021 1:23:15 PM	0.128923
29	13c	admin	1/26/2021 3:03:05 PM	0.157933		29	10a	admin	1/26/2021 4:31:06 PM	0.130576		7c	12	44222.7	7c.D	NO3-DB5-NL	2.72433	630.429	2.7294	652.484	0.966197		29	10a	admin	2/24/2021 1:23:48 PM	0.126578
30	3b	admin	1/26/2021 3:03:43 PM	0.156295		30	9a	admin	1/26/2021 4:31:42 PM	0.136357		5b	13	44222.7	5b.D	NO3-DB5-NL	2.72432	627.84	2.72685	646.75	0.97076		30	9a	admin	2/24/2021 1:24:21 PM	0.128924
31	10b	admin	1/26/2021 3:04:24 PM	0.157204		31	8a	admin	1/26/2021 4:32:25 PM	0.13287		10a	14	44222.7	10a.D	NO3-DB5-NL	2.72938	649.43	2.73192	676.428	0.960088		31	8a	admin	2/24/2021 1:24:54 PM	0.126609
32	16b	admin	1/26/2021 3:05:05 PM	0.157728		32	6c	admin	1/26/2021 4:33:07 PM	0.137196		1c	15	44222.7	1c.D	NO3-DB5-NL	2.72938	634.597	2.72685	651.419	0.974177		32	6c	admin	2/24/2021 1:25:25 PM	0.128617
33	16a	admin	1/26/2021 3:05:47 PM	0.158672		33	8c	admin	1/26/2021 4:33:42 PM	0.133237		12b	1	44222.7	12b.D	NO3-DB5-NL	2.73192	634.544	2.73192	659.604	0.962008		33	8c	admin	2/24/2021 1:25:55 PM	0.127221
34	4b	admin	1/26/2021 3:06:23 PM	0.157432		34	12a	admin	1/26/2021 4:34:17 PM	0.132928		2a	2	44222.7	2a.D	NO3-DB5-NL	2.72938	628.693	2.72687	650.018	0.967193		34	12a	admin	2/24/2021 1:26:27 PM	0.128161
35	9c	admin	1/26/2021 3:07:04 PM	0.157924		35	7b	admin	1/26/2021 4:35:05 PM	0.130444		3c	3	44222.7	3c.D	NO3-DB5-NL	2.72687	634.001	2.72687	641.184	0.988797		35	7b	admin	2/24/2021 1:26:59 PM	0.125883
36	15c	admin	1/26/2021 3:08:32 PM	0.157574		36	16a	admin	1/26/2021 4:35:54 PM	0.134717		10c	4	44222.7	10c.D	NO3-DB5-NL	2.72432	620.316	2.72938	645.3	0.961282		36	16a	admin	2/24/2021 1:27:27 PM	0.129178
37	15a	admin	1/26/2021 3:09:24 PM	0.158036		37	15b	admin	1/26/2021 4:36:57 PM	0.135067		2c	5	44222.7	2c.D	NO3-DB5-NL	2.72687	633.126	2.72687	644.737	0.981991		37	15b	admin	2/24/2021 1:27:58 PM	0.128069
38	5a	admin	1/26/2021 3:10:00 PM	0.15602		38	6a	admin	1/26/2021 4:37:32 PM	0.132519		6b	6	44222.7	6b.D	NO3-DB5-NL	2.72938	625.13	2.72938	638.333	0.979317		38	6a	admin	2/24/2021 1:28:31 PM	0.127506
39	6c	admin	1/26/2021 3:10:33 PM	0.157103		39	5a	admin	1/26/2021 4:38:08 PM	0.130527		14c	7	44222.7	14c.D	NO3-DB5-NL	2.72938	612.81	2.72433	633.04	0.968043		39	5a	admin	2/24/2021 1:29:06 PM	0.126771
40	6b	admin	1/26/2021 3:11:10 PM	0.156824		40	3c	admin	1/26/2021 4:38:45 PM	0.134813		11b	8	44222.7	11b.D	NO3-DB5-NL	2.73192	618.215	2.73192	631.845	0.978429		40	3c	admin	2/24/2021 1:29:40 PM	0.129208
41	11a	admin	1/26/2021 3:11:47 PM	0.157851		41	3a	admin	1/26/2021 4:39:31 PM	0.13553		4a	9	44222.7	4a.D	NO3-DB5-NL	2.72938	628.042	2.72938	647.892	0.969363		41	3a	admin	2/24/2021 1:30:12 PM	0.128904
42	14b	admin	1/26/2021 3:12:31 PM	0.158292		42	1b	admin	1/26/2021 4:40:10 PM	0.129506		16c	10	44222.7	16c.D	NO3-DB5-NL	2.73192	612.796	2.72685	628.432	0.975118		42	1b	admin	2/24/2021 1:30:41 PM	0.126274
43	13a	admin	1/26/2021 3:13:10 PM	0.157801		43	16c	admin	1/26/2021 4:40:44 PM	0.134178		1a	11	44222.7	1a.D	NO3-DB5-NL	2.72433	623.825	2.7294	649.741	0.960113		43	16c	admin	2/24/2021 1:31:10 PM	0.129029
44	5b	admin	1/26/2021 3:13:50 PM	0.156239		44	2b	admin	1/26/2021 4:41:43 PM	0.129334		9a	12	44222.7	9a.D	NO3-DB5-NL	2.72938	612.207	2.72687	635.118	0.963926		44	2b	admin	2/24/2021 1:31:41 PM	0.126727
45	14a	admin	1/26/2021 3:14:24 PM	0.158335		45	6b	admin	1/26/2021 4:42:30 PM	0.132766		7b	13	44222.7	7b.D	NO3-DB5-NL	2.73192	603.435	2.72938	621.201	0.971399		45	6b	admin	2/24/2021 1:32:10 PM	0.127484
46	2a	admin	1/26/2021 3:15:02 PM	0.157169		46	12c	admin	1/26/2021 4:43:11 PM	0.134683		4b	14	44222.7	4b.D	NO3-DB5-NL	2.72938	600.54	2.72685	616.72	0.973763		46	12c	admin	2/24/2021 1:32:40 PM	0.122536
47	8a	admin	1/26/2021 3:15:38 PM	0.157718		47	16b	admin	1/26/2021 4:43:49 PM	0.134103		3a	15	44222.7	3a.D	NO3-DB5-NL	2.72432	586.367	2.72938	601.671	0.974565		47	16b	admin	2/24/2021 1:33:11 PM	0.131277
48	9b	admin	1/26/2021 3:16:12 PM	0.15696		48	8b	admin	1/26/2021 4:44:28 PM	0.132304		12a	1	44222.7	12a.D	NO3-DB5-NL	2.7294	619.617	2.7294	633.366	0.978291		48	8b	admin	2/24/2021 1:33:43 PM	0.127499
												16b	2	44222.7	16b.D	NO3-DB5-NL	2.72687	570.464	2.72938	588.426	0.969475		49	water	admin	2/24/2021 1:35:35 PM	0.001078
												1b	3	44222.7	1b.D	NO3-DB5-NL	2.72685	601.01	2.73445	616.705	0.974551
												9b	4	44222.7	9b.D	NO3-DB5-NL	2.7294	582.444	2.7294	596.477	0.976473
												11c	5	44222.7	11c.D	NO3-DB5-NL	2.7294	564.083	2.7294	578.468	0.975133
Data analysis phosphate
Phosphate ANOVA experiment			20210126				Anova: Single Factor
ID	Unit N	Unit name	ANORM-1	ANORM-2	ANORM-3		SUMMARY
1	25	SALT0025	0.177334	0.177596	0.177592		Groups	Count	Sum	Average	Variance
2	53	SALT0053	0.177066	0.177815	0.177282		SALT0025	3	0.532522	0.177507	2.25798e-08
3	111	SALT0111	0.177214	0.176441	0.17711		SALT0053	3	0.532163	0.177388	1.48663e-07		Homogeneiety uncertainty component on phosphate
4	156	SALT0156	0.17872	0.177668	0.177725		SALT0111	3	0.530765	0.176922	1.7587e-07		uR	0.00379146	k = 1
5	216	SALT0216	0.176018	0.176213	0.176093		SALT0156	3	0.534114	0.178038	3.50315e-07
6	282	SALT0282	0.177093	0.176896	0.177216		SALT0216	3	0.528325	0.176108	9.66011e-09		Max	0.180467
7	328	SALT0328	0.177903	0.177779	0.177673		SALT0282	3	0.531205	0.177068	2.59939e-08		Min	0.176018
8	361	SALT0361	0.177745	0.180467	0.17741		SALT0328	3	0.533356	0.177785	1.33288e-08		Max/Min	1.02527
9	445	SALT0445	0.177439	0.177089	0.178209		SALT0361	3	0.535622	0.178541	2.81145e-06		Average	0.177715
10	461	SALT0461	0.177186	0.177408	0.176772		SALT0445	3	0.532737	0.177579	3.27864e-07		StDev	0.000851819
11	540	SALT0540	0.178123	0.178634	0.178275		SALT0461	3	0.531365	0.177122	1.04082e-07		RSD	0.00479317
12	595	SALT0595	0.177528	0.177131	0.17681		SALT0540	3	0.535032	0.178344	6.89396e-08
13	668	SALT0668	0.178539	0.178838	0.178725		SALT0595	3	0.531468	0.177156	1.29342e-07		Method uncertainty component on phosphate
14	754	SALT0754	0.178783	0.178725	0.178294		SALT0668	3	0.536102	0.178701	2.28989e-08		uR	0.00303497	k = 1
15	820	SALT0820	0.178227	0.178027	0.177695		SALT0754	3	0.535802	0.178601	7.14044e-08
16	846	SALT0846	0.179155	0.178059	0.178595		SALT0820	3	0.533949	0.177983	7.21294e-08
							SALT0846	3	0.535809	0.178603	3.00023e-07
							ANOVA
							Source of Variation	SS	df	MS	F	P-value	F crit
Between groups: Mb							Between Groups	2.47939e-05	15	1.65293e-06	5.68194	1.90323e-05	1.99199
Within groups: Mw							Within Groups	9.30909e-06	32	2.90909e-07
							Total	3.4103e-05	47
Data analysis silicate (first analysis)
Silicate ANOVA experiment			20210126				Anova: Single Factor
ID	Unit N	Unit name	ANORM-1	ANORM-2	ANORM-3		SUMMARY
1	25	SALT0025	0.141989	0.142941	0.142332		Groups	Count	Sum	Average	Variance
2	53	SALT0053	0.142287	0.142726	0.146048		SALT0025	3	0.427262	0.142421	2.32259e-07
3	111	SALT0111	0.149972	0.150494	0.149027		SALT0053	3	0.431062	0.143687	4.22864e-06		Homogeneiety uncertainty component on silicate
4	156	SALT0156	0.141567	0.14074	0.143327		SALT0111	3	0.449492	0.149831	5.5316e-07		uR	0.0164016	k = 1
5	216	SALT0216	0.14426	0.143348	0.143964		SALT0156	3	0.425634	0.141878	1.74525e-06
6	282	SALT0282	0.146406	0.146716	0.151587		SALT0216	3	0.431572	0.143857	2.16115e-07		Max	0.151587
7	328	SALT0328	0.145478	0.144618	0.145529		SALT0282	3	0.444709	0.148236	8.44269e-06		Min	0.14074
8	361	SALT0361	0.146704	0.146114	0.147192		SALT0328	3	0.435624	0.145208	2.61925e-07		Max/Min	1.07707
9	445	SALT0445	0.150714	0.147343	0.146801		SALT0361	3	0.440009	0.14667	2.91468e-07		Average	0.14591
10	461	SALT0461	0.144367	0.143769	0.143196		SALT0445	3	0.444859	0.148286	4.49452e-06		StDev	0.00266781
11	540	SALT0540	0.148924	0.14662	0.146081		SALT0461	3	0.431332	0.143777	3.42647e-07		RSD	0.018284
12	595	SALT0595	0.146939	0.147423	0.148868		SALT0540	3	0.441625	0.147208	2.28074e-06
13	668	SALT0668	0.143504	0.14353	0.144771		SALT0595	3	0.44323	0.147743	1.00715e-06		Method uncertainty component on silicate
14	754	SALT0754	0.144618	0.144352	0.145135		SALT0668	3	0.431805	0.143935	5.24824e-07		uR	0.00876006	k = 1
15	820	SALT0820	0.149205	0.149195	0.147291		SALT0754	3	0.434105	0.144702	1.58478e-07
16	846	SALT0846	0.148993	0.148306	0.148364		SALT0820	3	0.44569	0.148563	1.21485e-06
							SALT0846	3	0.445662	0.148554	1.4513e-07
							ANOVA
							Source of Variation	SS	df	MS	F	P-value	F crit
Between groups: Mb							Between Groups	0.000282229	15	1.88153e-05	11.5167	6.1801e-09	1.99199
Within groups: Mw							Within Groups	5.22797e-05	32	1.63374e-06
							Total	0.000334509	47
Data analysis nitrate
Nitrate ANOVA experiment			20210126				Anova: Single Factor
ID	Unit N	Unit name	ANORM-1	ANORM-2	ANORM-3		SUMMARY
1	25	SALT0025	0.095072	0.094212	0.0943428		Groups	Count	Sum	Average	Variance
2	53	SALT0053	0.0936897	0.0937821	0.094342		SALT0025	3	0.283627	0.0945423	2.14726e-07
3	111	SALT0111	0.0945206	0.0935831	0.0957284		SALT0053	3	0.281814	0.0939379	1.24578e-07		Homogeneiety uncertainty component on nitrate
4	156	SALT0156	0.0943026	0.0944943	0.0945372		SALT0111	3	0.283832	0.0946107	1.15663e-06		uR	0.00281555	k = 1
5	216	SALT0216	0.0941351	0.0944153	0.0940983		SALT0156	3	0.283334	0.0944447	1.56067e-08
6	282	SALT0282	0.095144	0.0948908	0.0954056		SALT0216	3	0.282649	0.0942162	3.0061e-08		Max	0.0957284
7	328	SALT0328	0.0945975	0.0949417	0.0941158		SALT0282	3	0.28544	0.0951468	6.62795e-08		Min	0.0930543
8	361	SALT0361	0.0940905	0.0947933	0.0934574		SALT0328	3	0.283655	0.0945517	1.72136e-07		Max/Min	1.02874
9	445	SALT0445	0.0943311	0.0947413	0.0946362		SALT0361	3	0.282341	0.0941137	4.46583e-07		Average	0.0943111
10	461	SALT0461	0.0933098	0.0933692	0.0936159		SALT0445	3	0.283709	0.0945695	4.53984e-08		StDev	0.000577653
11	540	SALT0540	0.0942777	0.0949446	0.0941734		SALT0461	3	0.280295	0.0934317	2.63469e-08		RSD	0.00612497
12	595	SALT0595	0.0950065	0.0935653	0.0944844		SALT0540	3	0.283396	0.0944652	1.75045e-07
13	668	SALT0668	0.0941106	0.0945676	0.0937242		SALT0595	3	0.283056	0.0943521	5.32412e-07		Despite F<Fcrit, as a conservative measure I will consider the small homogeneiety component of 0.28%
14	754	SALT0754	0.0951391	0.0942797	0.0938754		SALT0668	3	0.282402	0.0941341	1.78237e-07
15	820	SALT0820	0.0941865	0.0938621	0.0930543		SALT0754	3	0.283294	0.0944314	4.16464e-07		Method uncertainty component on nitrate
16	846	SALT0846	0.0937793	0.0943007	0.0949066		SALT0820	3	0.281103	0.093701	3.39976e-07		uR	0.0054704	k = 1
							SALT0846	3	0.282987	0.0943289	3.18292e-07
							ANOVA
							Source of Variation	SS	df	MS	F	P-value	F crit
Between groups: Mb							Between Groups	7.16556e-06	15	4.77704e-07	1.79471	0.0809163	1.99199
Within groups: Mw							Within Groups	8.51754e-06	32	2.66173e-07
							Total	1.56831e-05	47
Data analysis silicate (second analysis)
Silicate ANOVA experiment			20210224				Anova: Single Factor
ID	Unit N	Unit name	ANORM-1	ANORM-2	ANORM-3		SUMMARY
1	25	SALT0025	0.138539	0.139371	0.139438		Groups	Count	Sum	Average	Variance
2	53	SALT0053	0.139113	0.139829	0.140147		SALT0025	3	0.417347	0.139116	2.5064e-07
3	111	SALT0111	0.142442	0.141825	0.142801		SALT0053	3	0.41909	0.139697	2.80702e-07		Homogeneiety uncertainty component on silicate
4	156	SALT0156	0.137973	0.137914	0.137654		SALT0111	3	0.427068	0.142356	2.43725e-07		uR	0.011624	k = 1
5	216	SALT0216	0.139996	0.139964	0.140194		SALT0156	3	0.413541	0.137847	2.89182e-08
6	282	SALT0282	0.140803	0.140786	0.142015		SALT0216	3	0.420153	0.140051	1.55079e-08		Max	0.145126
7	328	SALT0328	0.138947	0.139474	0.139152		SALT0282	3	0.423603	0.141201	4.9642e-07		Min	0.135362
8	361	SALT0361	0.139721	0.140706	0.140416		SALT0328	3	0.417574	0.139191	7.04961e-08		Max/Min	1.07213
9	445	SALT0445	0.142444	0.142462	0.142778		SALT0361	3	0.420843	0.140281	2.56152e-07		Average	0.140098
10	461	SALT0461	0.139818	0.139352	0.138843		SALT0445	3	0.427685	0.142562	3.53271e-08		StDev	0.001885
11	540	SALT0540	0.140385	0.141058	0.141295		SALT0461	3	0.418013	0.139338	2.37687e-07		RSD	0.0134549
12	595	SALT0595	0.141522	0.140751	0.135362		SALT0540	3	0.422738	0.140913	2.23079e-07
13	668	SALT0668	0.137722	0.138303	0.138891		SALT0595	3	0.417636	0.139212	1.12639e-05		Method uncertainty component on silicate
14	754	SALT0754	0.137562	0.137463	0.136769		SALT0668	3	0.414915	0.138305	3.41404e-07		uR	0.00718803	k = 1
15	820	SALT0820	0.140253	0.141405	0.140444		SALT0754	3	0.411794	0.137265	1.8652e-07
16	846	SALT0846	0.142808	0.145126	0.142658		SALT0820	3	0.422103	0.140701	3.8128e-07
							SALT0846	3	0.430592	0.143531	1.91387e-06
							ANOVA
							Source of Variation	SS	df	MS	F	P-value	F crit
Between groups: Mb							Between Groups	0.000134551	15	8.97004e-06	8.84529	1.52729e-07	1.99199
Within groups: Mw							Within Groups	3.24513e-05	32	1.0141e-06
							Total	0.000167002	47
SUMMARY
Relative uncertainty (k = 1) for the homogeneiety
Analyte	uR-HOM (%)
Phosphate	0.00379146
Silicate	0.011624
Nitrate	0.00281555
Relative uncertainty (k = 1) for the within group variation (method repeatability uncertainty)
Analyte	uR-REP (%)
Phosphate	0.00303497
Silicate	0.00718803
Nitrate	0.0054704
[truncated: 20 more columns]

## Sheet: CHAR
Three weeks analysis with 1 replication
				Sequence		Sequence		Sequence		Density						Number of iterations for Monte Carlo simulation
Unit name	Unit N	ID		Phosphate		Silicate		Nitrate								10000
SALT0015	15	1		5 cm cuvette		1 cm cuvette		Reag BLK DIW		LNSW	MOOS-3	SALT-1	MOOS-3 (D)
SALT0127	127	2		Zero baseline DIW		Zero baseline DIW		Reag BLK 3.5% NaCl		g/mL	g/mL	g/mL	g/mL
SALT0211	211	3		Baseline DIW		Baseline DIW		IntST BLK DIW		1.02435	1.0307	1.02321	1.02753
SALT0323	323	4		Baseline LNSW		Baseline LNSW		InST BLK 3.5% NaCl
SALT0757	757	5		Baseline MOOS-3		Baseline MOOS-3		A*B-1 water		Sigma Aldrich
SALT0505	505	6		Baseline SALT-1		Baseline SALT-1		A*B-2 water
SALT0631	631	7		Reag BLK DIW		Reag BLK DIW		A*B-3 water		Week	0
SALT0393	393	8		Reag BLK LNSW		Reag BLK LNSW		Sample-a		Day	2
SALT0043	43	9		CAL-1		CAL-1		Sample-b
SALT0155	155	10		CAL-2		CAL-2		Sample-c		DATE	2021-04-13
SALT0239	239	11		CAL-3		CAL-3		Sample-d
SALT0351	351	12		Sample-a		Sample-a		Sample-e																										value		uncert.	Results on the solid SALT-1 powder
SALT0435	435	13		Sample-b		Sample-b		MOOS-3											when	when			Baseline	Blank	Grav	Density		Linear	Linear				Quadratic	Linear	MonteCarlo	Gauss	At the time of bottling		At the time of analysis
SALT0673	673	14		Sample-c		Sample-c		Sample-spiked		Phosphate signals									bottled	analyzed			signal	signal	signal	signal	uncert.	w(PO4)	u[w(PO4)]	QC - rec	w(PO4) TH	U[w(PO4)]	w(PO4)	Quadratic	u[w(PO4)]	MonteCarlo	w(PO4)	u[w(PO4)]	w(PO4)	u[w(PO4)]		Calibration
SALT0799	799	15		Sample-d		Sample-d		A*B-1 3.5% NaCl		#	Sample ID	User Name	Date and Time	890nm (Abs)		SALT ID	UNIT N.	w(SALT)	net SALT-1	net SALT-1	mS	mF	A(890)	A(890)	A(890)	A(890)	A(890)	µg/g	µg/g	%	µg/g	µg/g k = 2	µg/g	Ratio	µg/g	Ratio	µg/g	µg/g	µg/g	µg/g
				Sample-e		Sample-e		A*B-2 3.5% NaCl		1	BLK-1	admin	4/13/2021 2:27:16 PM	-0.001174																												x	u(x)	y	u(y)
				MOOS-3		MOOS-3 diluted		A*B-3 3.5% NaCl		2	BLK-2	admin	4/13/2021 2:28:04 PM	-0.002795																												0.0785053	0.000172808	0.0902978	0.000274051
				Sample-spiked		Sample-spiked				3	BLK-3	admin	4/13/2021 2:28:49 PM	-0.003197																												0.117321	0.00025023	0.135493	0.000411215
				CAL-4		CAL-4				4	BLK-4	admin	4/13/2021 2:29:31 PM	-0.000778																												0.156833	0.000330667	0.182555	0.000554047
				CAL-5		CAL-5				5	BLK-5	admin	4/13/2021 2:30:12 PM	-0.000915									0.000259																			0.234882	0.000491142	0.273172	0.000829066
										6	BLK-6	admin	4/13/2021 2:30:57 PM	-0.002601									0.000194																			0.30903	0.000644306	0.361156	0.00109609
										7	CAL-1	admin	4/13/2021 2:31:58 PM	0.079131							6.15495	6.9436	0.081926	0.081991	0.0924967	0.0902978	0.000274051	0.0785053	0.000172808
										8	CAL-2	admin	4/13/2021 2:32:40 PM	0.120177							6.1616	6.9506	0.122972	0.123037	0.138792	0.135493	0.000411215	0.117321	0.00025023													Linear: y = a0 + a1∙x			Quadratic: y = a0 + a1∙x + a2∙x2
										9	CAL-3	admin	4/13/2021 2:33:23 PM	0.162897							6.1592	6.94855	0.165692	0.165757	0.187	0.182555	0.000554047	0.156833	0.000330667													a1	a0		a2	a1	a0
										10	SALT0491	admin	4/13/2021 2:34:09 PM	0.157792		SALT0491	491	0.0400278	4.0589	4.07295	6.15635	6.94515	0.15857	0.15857	0.178887	0.174829	0.0005306	0.150609	0.000577955				0.150733	0.999174	0.000517438	1.11695	3.77562	0.0144888	3.76259	0.0144388		1.17416	-0.00201014		0.0282808	1.16313	-0.00113641
										11	MOOS3	admin	4/13/2021 2:35:02 PM	0.142832							6.1947	6.9843	0.146029	0.146029	0.164642	0.159738	0.000484801	0.137756	0.000538567	0.937118	0.147	0.013	0.137849	0.999325	0.000479929	1.12218						0.00264401	0.000522408		0.0466653	0.0184415	0.00155705
										12	SPK	admin	4/13/2021 2:35:57 PM	0.238501							6.14765	6.93675	0.239279	0.239279	0.269992	0.263867	0.000800828	0.22644	0.000846435	0.99524	0.227523		0.226587	0.999348	0.000848631	0.997412						0.999985	0.000490568		0.999987	0.00055225	#N/A
										13	CAL-4	admin	4/13/2021 2:36:56 PM	0.245255							6.17455	6.96365	0.24805	0.248115	0.279824	0.273172	0.000829066	0.234882	0.000491142													0.00225182	-0.259886		1.65007	0.015855	-1.37014
										14	CAL-5	admin	4/13/2021 2:37:38 PM	0.326232							6.1689	6.9348	0.329027	0.329092	0.36995	0.361156	0.00109609	0.30903	0.000644306													r(a;b)	-0.907544
																																		value		uncert.	Results on the solid SALT-1 powder
																			when	when			Baseline	Blank	Grav	Density		Linear	Linear				Quadratic	Linear	MonteCarlo	Gauss	At the time of bottling		At the time of analysis
										Silicate signals									bottled	analyzed			signal	signal	signal	signal	uncert.	w(SiO2)	u[w(SiO2)]	QC - rec	w(SiO2) TH	U[w(SiO2)]	w(SiO2)	Quadratic	u[w(SiO2)]	MonteCarlo	w(SiO2)	u[w(SiO2)]	w(SiO2)	u[w(SiO2)]		Calibration
										#	Sample ID	User Name	Date and Time	810nm (Abs)		SALT ID	UNIT N.	w(SALT)	net SALT-1	net SALT-1	mS	mF	A(810)	A(810)	A(810)	A(810)	A(810)	µg/g	µg/g	%	µg/g	µg/g k = 2	µg/g	Ratio	µg/g	Ratio	µg/g	µg/g	µg/g	µg/g
										1	BLK-1	admin	4/13/2021 2:52:06 PM	-6.6e-05																												x	u(x)	y	u(y)
										2	BLK-2	admin	4/13/2021 2:52:50 PM	-0.000153																												0.250907	0.00077806	0.0737633	0.000530213
										3	BLK-3	admin	4/13/2021 2:54:18 PM	-0.000303																												0.374963	0.00114471	0.116177	0.000835086
										4	BLK-4	admin	4/13/2021 2:55:03 PM	0.000192																												0.501247	0.00152169	0.155	0.00111415
										5	BLK-5	admin	4/13/2021 2:55:46 PM	0.000153									0.000219																			0.750695	0.00226992	0.228652	0.00164356
										6	BLK-6	admin	4/13/2021 2:56:27 PM	0.010603									0.010756																			0.987676	0.00298233	0.298415	0.00214501
										7	CAL-1	admin	4/13/2021 2:57:15 PM	0.078755							3.0773	3.40085	0.078908	0.068371	0.0755596	0.0737633	0.000530213	0.250907	0.00077806
										8	CAL-2	admin	4/13/2021 2:58:01 PM	0.118077							3.0818	3.40555	0.11823	0.107693	0.119006	0.116177	0.000835086	0.374963	0.00114471													Linear: y = a0 + a1∙x			Quadratic: y = a0 + a1∙x + a2∙x2
										9	CAL-3	admin	4/13/2021 2:58:43 PM	0.154101							3.08715	3.4106	0.154254	0.143717	0.158775	0.155	0.00111415	0.501247	0.00152169													a1	a0		a2	a1	a0
										10	SALT0491	admin	4/13/2021 2:59:33 PM	0.149967		SALT0491	491	0.0400278	4.0589	4.07295	3.08105	3.40405	0.149775	0.149775	0.165477	0.161723	0.00116247	0.531196	0.00572273				0.524392	1.01297	0.00428958	1.3341	13.3166	0.143464	13.2707	0.142969		0.302589	0.000988791		-0.032639	0.343272	-0.0093115
										11	MOOS3-D	admin	4/13/2021 3:00:45 PM	0.246904							3.0876	3.4114	0.247207	0.241911	0.267281	0.260121	0.00186976	0.856384	0.00877881	0.992884	0.862522	0.0194923	0.854285	1.00246	0.0077746	1.12917						0.00442791	0.00279614		0.0132307	0.0167109	0.0045094
										12	SPK	admin	4/13/2021 3:01:35 PM	0.218604							3.07745	3.40125	0.218412	0.218412	0.241393	0.235916	0.00169577	0.776393	0.00779584	0.999693	0.776632		0.770887	1.00714	0.00687004	1.13476						0.999358	0.00262572		0.999841	0.00159938	#N/A
										13	CAL-4	admin	4/13/2021 3:02:26 PM	0.222397							3.0908	3.41455	0.22255	0.212013	0.234221	0.228652	0.00164356	0.750695	0.00226992													0.0146334	2.82784		-0.405366	0.0486811	-0.484283
										14	CAL-5	admin	4/13/2021 3:03:07 PM	0.287041							3.084	3.40755	0.287194	0.276657	0.305682	0.298415	0.00214501	0.987676	0.00298233													r(a;b)	-0.907544
																														Results on the solid SALT-1 powder
																			when	when										At the time of bottling		At the time of analysis
										Nitrate 5973 signals									bottled	analyzed					w(NO3)	u[w(NO3)]	QC - rec	w(NO3) TH	U[w(NO3)]	w(NO3)	u[w(NO3)]	w(NO3)	u[w(NO3)]		DIW calibration: quadruple isotope dilution
										Sample ID	rAB	u[rAB]	Date and Time	Method		SALT ID	UNIT N.	w(SALT)	net SALT-1	net SALT-1	mA	mB	rAB	u[rAB]	µg/g	µg/g	%	µg/g	µg/g k = 2	µg/g	µg/g	µg/g	µg/g		Blend	mA*(A*B)/g	u[mA*(A*B)]/g	mB(A*B)/g	u[mB(A*B)]/g	rA*B/(V/V)	u[rA*B]/(V/V)	wA*/(µg/g)	u[wA*]/(µg/g)
										AB-1	0.538341	0.00269171	2021-04-13 13:48:25	SALT1.M							2.0085	0.1983	0.538341	0.00269171	0.572696	0.0011994									AB-1	2.0085	0.000282843	0.1983	0.000282843	0.538341	0.00269171	0.572696	0.0011994
										AB-2	1.01093	0.00505463	2021-04-13 13:58:16	SALT1.M							2.00815	0.1988	1.01093	0.00505463	1.14259	0.00232678									AB-2	2.00815	0.000282843	0.1988	0.000282843	1.01093	0.00505463	1.14259	0.00232678
										AB-3	1.98608	0.00993039	2021-04-13 14:08:07	SALT1.M							2.00825	0.1986	1.98608	0.00993039	2.29095	0.00463171									AB-3	2.00825	0.000282843	0.1986	0.000282843	1.98608	0.00993039	2.29095	0.00463171
										SALT0491	1.03939	0.00557421	2021-04-13 14:17:59	SALT1.M		SALT0491	491	0.0400278	4.0589	4.07295	2.0622	0.19895	1.03939	0.00557421	1.14663	0.00946538				28.745	0.237288	28.6458	0.23647		SALT0491	2.0622	0.000282843	0.19895	0.000282843	1.03939	0.00557421	1.14663	0.00946538
										MOOS3	1.21501	0.00648189	2021-04-13 14:27:50	SALT1.M							2.06935	0.1989	1.21501	0.00648189	1.34555	0.0107302	0.972218	1.384	0.015						MOOS3	2.06935	0.000282843	0.1989	0.000282843	1.21501	0.00648189	1.34555	0.0107302
										SPK	1.5137	0.00787181	2021-04-13 14:37:40	SALT1.M							2.06045	0.19805	1.5137	0.00787181	1.68902	0.012199	1.00472	1.68109							SPK	2.06045	0.000282843	0.19805	0.000282843	1.5137	0.00787181	1.68902	0.012199
										AB-4	0.542367	0.00271184	2021-04-13 14:47:32	SALT1.M							2.06125	0.19835	0.542367	0.00271184	0.572061	0.00119782
										AB-5	1.03999	0.00519993	2021-04-13 14:57:23	SALT1.M							2.0565	0.19815	1.03999	0.00519993	1.12491	0.00229095
										AB-6	2.04645	0.0102322	2021-04-13 15:07:15	SALT1.M							2.0566	0.19865	2.04645	0.0102322	2.29423	0.0046384
										NIST
										Week	1
										Day	1
										DATE	2021-04-27
																																		value		uncert.	Results on the solid SALT-1 powder
																			when	when			Baseline	Blank	Grav	Density		Linear	Linear				Quadratic	Linear	MonteCarlo	Gauss	At the time of bottling		At the time of analysis
										Phosphate signals									bottled	analyzed			signal	signal	signal	signal	uncert.	w(PO4)	u[w(PO4)]	QC - rec	w(PO4) TH	U[w(PO4)]	w(PO4)	Quadratic	u[w(PO4)]	MonteCarlo	w(PO4)	u[w(PO4)]	w(PO4)	u[w(PO4)]		Calibration
										#	Sample ID	User Name	Date and Time	890nm (Abs)		SALT ID	UNIT N.	w(SALT)	net SALT-1	net SALT-1	mS	mF	A(890)	A(890)	A(890)	A(890)	A(890)	µg/g	µg/g	%	µg/g	µg/g k = 2	µg/g	Ratio	µg/g	Ratio	µg/g	µg/g	µg/g	µg/g
										1	BLK-1	admin	4/27/2021 1:49:03 PM	-0.000874																												x	u(x)	y	u(y)
										2	BLK-2	admin	4/27/2021 1:49:53 PM	-0.002413																												0.0778967	0.000157057	0.0904454	0.000274499
										3	BLK-3	admin	4/27/2021 1:50:40 PM	-0.002737																												0.116814	0.000226857	0.136703	0.000414888
										4	BLK-4	admin	4/27/2021 1:51:20 PM	-0.000466																												0.155442	0.000297741	0.18247	0.000553791
										5	BLK-5	admin	4/27/2021 1:51:59 PM	-0.000734									0.00014																			0.233463	0.000442704	0.274477	0.000833029
										6	BLK-6	admin	4/27/2021 1:52:45 PM	-0.002306									0.000107																			0.311405	0.000588368	0.362205	0.00109928
										7	CAL-1	admin	4/27/2021 1:53:56 PM	0.079723							6.19115	6.9807	0.082136	0.082169	0.0926479	0.0904454	0.000274499	0.0778967	0.000157057
										8	CAL-2	admin	4/27/2021 1:54:37 PM	0.12175							6.18755	6.9765	0.124163	0.124196	0.140032	0.136703	0.000414888	0.116814	0.000226857													Linear: y = a0 + a1∙x			Quadratic: y = a0 + a1∙x + a2∙x2
										9	CAL-3	admin	4/27/2021 1:55:29 PM	0.163291							6.1817	6.97155	0.165704	0.165737	0.186914	0.18247	0.000553791	0.155442	0.000297741													a1	a0		a2	a1	a0
										10	SALT0015	admin	4/27/2021 1:56:16 PM	0.159341		SALT0015	15	0.0399921	4.0656	4.0757	6.1843	6.96635	0.159807	0.159807	0.180016	0.175932	0.000533947	0.15041	0.000793133				0.149552	1.00573	0.000521134	1.52194	3.77033	0.0198815	3.76098	0.0198322		1.16554	0.000624263		-0.193743	1.24149	-0.0054017
										11	SALT0127	admin	4/27/2021 1:57:03 PM	0.159608		SALT0127	127	0.0399735	4.0729	4.0838	6.17125	6.96095	0.160074	0.160074	0.180558	0.176462	0.000535555	0.150864	0.000793491				0.15	1.00576	0.000519162	1.52841	3.7842	0.0199035	3.7741	0.0198504		0.0077441	0.00153072		0.0505797	0.0200986	0.00170191
										12	SALT0211	admin	4/27/2021 1:57:47 PM	0.1592		SALT0211	211	0.0399931	4.0562	4.06695	6.1773	6.96645	0.159666	0.159666	0.180063	0.175978	0.000534088	0.150449	0.000793164				0.149591	1.00574	0.000523577	1.51489	3.77185	0.0198851	3.76188	0.0198325		0.999868	0.00145171		0.999984	0.000615804	#N/A
										13	SALT0323	admin	4/27/2021 1:58:33 PM	0.159718		SALT0323	323	0.0400493	4.0547	4.0765	6.1725	6.9619	0.160184	0.160184	0.18067	0.176571	0.000535888	0.150958	0.000793567				0.150092	1.00577	0.000523721	1.51525	3.78957	0.0199213	3.7693	0.0198147		0.00664425	2.45205		-0.261066	0.0161892	-0.31507
										14	SALT0757	admin	4/27/2021 1:59:15 PM	0.159383		SALT0757	757	0.0399666	4.0974	4.10635	6.16075	6.9485	0.159849	0.159849	0.180288	0.176198	0.000534756	0.150638	0.000793311				0.149777	1.00575	0.000524725	1.51186	3.77733	0.0198927	3.7691	0.0198494		r(a;b)	-0.905602
										15	MOOS3	admin	4/27/2021 2:00:01 PM	0.154576							6.20715	6.99575	0.157313	0.157313	0.177299	0.172018	0.000522069	0.147052	0.00079094	1.00035	0.147	0.013	0.146247	1.0055	0.000507006	1.56002
										16	SPK	admin	4/27/2021 2:00:52 PM	0.235046							6.1722	6.9611	0.235512	0.235512	0.265614	0.259588	0.000787841	0.222185	0.00100419	0.980919	0.226507		0.221073	1.00503	0.000833512	1.20477
										17	CAL-4	admin	4/27/2021 2:01:33 PM	0.24701							6.17715	6.96225	0.249423	0.249456	0.281161	0.274477	0.000833029	0.233463	0.000442704
										18	CAL-5	admin	4/27/2021 2:02:20 PM	0.320213							6.18615	7.11345	0.322626	0.322659	0.371025	0.362205	0.00109928	0.311405	0.000588368
																														Results on the solid SALT-1 powder
																			when	when										At the time of bottling		At the time of analysis
										Nitrate 5973 signals									bottled	analyzed					w(NO3)	u[w(NO3)]	QC - rec	w(NO3) TH	U[w(NO3)]	w(NO3)	u[w(NO3)]	w(NO3)	u[w(NO3)]		DIW calibration: quadruple isotope dilution
										Sample ID	rAB	u[rAB]	Date and Time	Method		SALT ID	UNIT N.	w(SALT)	net SALT-1	net SALT-1	mA	mB	rAB	u[rAB]	µg/g	µg/g	%	µg/g	µg/g k = 2	µg/g	µg/g	µg/g	µg/g		Blend	mA*(A*B)/g	u[mA*(A*B)]/g	mB(A*B)/g	u[mB(A*B)]/g	rA*B/(V/V)	u[rA*B]/(V/V)	wA*/(µg/g)	u[wA*]/(µg/g)
										AB-1	0.510506	0.000622813	2021-04-27 13:19:11	SALT1.M							2.0115	0.19955	0.510506	0.000622813	0.570637	0.00063448									AB-1	2.0115	0.000282843	0.19955	0.000282843	0.510506	0.000622813	0.570637	0.00063448
										AB-2	1.023	0.00124805	2021-04-27 13:29:04	SALT1.M							2.0126	0.199	1.023	0.00124805	1.14461	0.00114256									AB-2	2.0126	0.000282843	0.199	0.000282843	1.023	0.00124805	1.14461	0.00114256
										AB-3	1.99418	0.00243289	2021-04-27 13:38:56	SALT1.M							2.01265	0.20005	1.99418	0.00243289	2.29512	0.00222094									AB-3	2.01265	0.000282843	0.20005	0.000282843	1.99418	0.00243289	2.29512	0.00222094
										SALT0015	1.04328	0.00228123	2021-04-27 13:48:48	SALT1.M		SALT0015	15	0.0399921	4.0656	4.0757	2.06125	0.19995	1.04328	0.00228123	1.14562	0.00389568				28.7174	0.0976532	28.6462	0.0974113		SALT0015	2.06125	0.000282843	0.19995	0.000282843	1.04328	0.00228123	1.14562	0.00389568
										SALT0127	1.05088	0.00236161	2021-04-27 13:58:40	SALT1.M		SALT0127	127	0.0399735	4.0729	4.0838	2.06245	0.19945	1.05088	0.00236161	1.15059	0.00396074				28.8607	0.0993492	28.7837	0.099084		SALT0127	2.06245	0.000282843	0.19945	0.000282843	1.05088	0.00236161	1.15059	0.00396074
										SALT0211	1.03864	0.00223145	2021-04-27 14:08:29	SALT1.M		SALT0211	211	0.0399931	4.0562	4.06695	2.05905	0.19945	1.03864	0.00223145	1.1388	0.00384547				28.5503	0.0964082	28.4748	0.0961534		SALT0211	2.05905	0.000282843	0.19945	0.000282843	1.03864	0.00223145	1.1388	0.00384547
										SALT0323	1.03922	0.00222188	2021-04-27 14:18:12	SALT1.M		SALT0323	323	0.0400493	4.0547	4.0765	2.05855	0.2001	1.03922	0.00222188	1.14343	0.00385104				28.7041	0.0966745	28.5506	0.0961575		SALT0323	2.05855	0.000282843	0.2001	0.000282843	1.03922	0.00222188	1.14343	0.00385104
										SALT0757	1.04403	0.00226271	2021-04-27 14:28:02	SALT1.M		SALT0757	757	0.0399666	4.0974	4.10635	2.06135	0.19955	1.04403	0.00226271	1.14411	0.00387713				28.6893	0.0972211	28.6268	0.0970092		SALT0757	2.06135	0.000282843	0.19955	0.000282843	1.04403	0.00226271	1.14411	0.00387713
										MOOS3	1.24581	0.00252818	2021-04-27 14:37:54	SALT1.M							2.0343	0.20055	1.24581	0.00252818	1.39608	0.00449748	1.00873	1.384	0.015						MOOS3	2.0343	0.000282843	0.20055	0.000282843	1.24581	0.00252818	1.39608	0.00449748
										SPK	1.49621	0.00265952	2021-04-27 14:47:44	SALT1.M							2.05915	0.19945	1.49621	0.00265952	1.6569	0.00482013	0.995936	1.66367							SPK	2.05915	0.000282843	0.19945	0.000282843	1.49621	0.00265952	1.6569	0.00482013
										AB-4	0.533628	0.000651021	2021-04-27 14:57:37	SALT1.M							2.0577	0.1995	0.533628	0.000651021	0.572421	0.000636513
										AB-5	1.04811	0.00127868	2021-04-27 15:07:28	SALT1.M							2.05635	0.19965	1.04811	0.00127868	1.14306	0.00114107
										AB-6	1.97403	0.0024083	2021-04-27 15:17:19	SALT1.M							2.05465	0.19925	1.97403	0.0024083	2.2046	0.00213331
										NIST
										Week	1
										Day	2
										DATE	2021-04-28
																																		value		uncert.	Results on the solid SALT-1 powder
																			when	when			Baseline	Blank	Grav	Density		Linear	Linear				Quadratic	Linear	MonteCarlo	Gauss	At the time of bottling		At the time of analysis
										Phosphate signals									bottled	analyzed			signal	signal	signal	signal	uncert.	w(PO4)	u[w(PO4)]	QC - rec	w(PO4) TH	U[w(PO4)]	w(PO4)	Quadratic	u[w(PO4)]	MonteCarlo	w(PO4)	u[w(PO4)]	w(PO4)	u[w(PO4)]		Calibration
										#	Sample ID	User Name	Date and Time	890nm (Abs)		SALT ID	UNIT N.	w(SALT)	net SALT-1	net SALT-1	mS	mF	A(890)	A(890)	A(890)	A(890)	A(890)	µg/g	µg/g	%	µg/g	µg/g k = 2	µg/g	Ratio	µg/g	Ratio	µg/g	µg/g	µg/g	µg/g
										1	BLK-1	admin	4/28/2021 1:42:17 PM	-0.001093																												x	u(x)	y	u(y)
										2	BLK-2	admin	4/28/2021 1:43:20 PM	-0.002669																												0.0786415	0.000158461	0.0913823	0.000277342
										3	BLK-3	admin	4/28/2021 1:44:04 PM	-0.003042																												0.114153	0.000221692	0.13309	0.000403922
										4	BLK-4	admin	4/28/2021 1:44:41 PM	-0.000608																												0.152528	0.000292088	0.180163	0.000546788
										5	BLK-5	admin	4/28/2021 1:45:20 PM	-0.00087									0.000223																			0.22655	0.000429467	0.266117	0.000807654
										6	BLK-6	admin	4/28/2021 1:46:02 PM	-0.002274									0.000395																			0.306238	0.000578409	0.357934	0.00108632
										7	CAL-1	admin	4/28/2021 1:46:45 PM	0.080544							6.19075	6.9785	0.083213	0.083041	0.0936077	0.0913823	0.000277342	0.0786415	0.000158461
										8	CAL-2	admin	4/28/2021 1:47:25 PM	0.118407							6.18215	6.97095	0.121076	0.120904	0.136331	0.13309	0.000403922	0.114153	0.000221692													Linear: y = a0 + a1∙x			Quadratic: y = a0 + a1∙x + a2∙x2
										9	CAL-3	admin	4/28/2021 1:48:05 PM	0.1612							6.1823	6.96985	0.163869	0.163697	0.18455	0.180163	0.000546788	0.152528	0.000292088													a1	a0		a2	a1	a0
										10	SALT0015	admin	4/28/2021 1:48:43 PM	0.15983		SALT0015	15	0.0399921	4.0656	4.0757	6.1876	6.9746	0.160438	0.160438	0.180844	0.176741	0.000536404	0.150875	0.000715935				0.150197	1.00452	0.000519789	1.37736	3.782	0.0179464	3.77263	0.0179019		1.17169	-3.80323e-05		-0.155526	1.23193	-0.00478217
										11	SALT0127	admin	4/28/2021 1:49:20 PM	0.158485		SALT0127	127	0.0399735	4.0729	4.0838	6.16595	6.9544	0.159093	0.159093	0.179436	0.175366	0.000532229	0.149701	0.00071418				0.149037	1.00446	0.000517306	1.38057	3.75504	0.0179141	3.74501	0.0178663		0.00657857	0.00127423		0.063195	0.0248034	0.0020786
										12	SALT0211	admin	4/28/2021 1:49:54 PM	0.159587		SALT0211	211	0.0399931	4.0562	4.06695	6.16135	6.9487	0.160195	0.160195	0.180666	0.176568	0.000535876	0.150727	0.000715709				0.15005	1.00451	0.000518275	1.38094	3.77881	0.0179432	3.76882	0.0178958		0.999905	0.00120176		0.999977	0.000733327	#N/A
										13	SALT0323	admin	4/28/2021 1:50:29 PM	0.159598		SALT0323	323	0.0400493	4.0547	4.0765	6.17585	6.9639	0.160206	0.160206	0.180649	0.17655	0.000535824	0.150712	0.000715687				0.150036	1.00451	0.000524295	1.36505	3.7834	0.0179662	3.76317	0.0178701		0.00561459	-33.5039		-0.406332	0.0201338	-0.434657
										14	SALT0757	admin	4/28/2021 1:51:08 PM	0.159837		SALT0757	757	0.0399666	4.0974	4.10635	6.17075	6.95935	0.160445	0.160445	0.180949	0.176844	0.000536716	0.150963	0.00071607				0.150284	1.00452	0.000521693	1.37259	3.78549	0.0179558	3.77724	0.0179167		r(a;b)	-0.906699
										15	MOOS3	admin	4/28/2021 1:51:48 PM	0.155647							6.2224	7.0098	0.158689	0.158689	0.17877	0.173445	0.0005264	0.148062	0.000711864	1.00723	0.147	0.013	0.147417	1.00438	0.000509076	1.39834
										16	SPK	admin	4/28/2021 1:52:36 PM	0.23868							6.17535	6.9634	0.239288	0.239288	0.269824	0.263703	0.000800329	0.225094	0.000957715	0.994465	0.226347		0.22429	1.00359	0.000837512	1.14352
										17	CAL-4	admin	4/28/2021 1:53:23 PM	0.239307							6.18155	6.96875	0.241976	0.241804	0.272597	0.266117	0.000807654	0.22655	0.000429467
										18	CAL-5	admin	4/28/2021 1:54:26 PM	0.32267							6.17445	6.96215	0.325339	0.325167	0.36665	0.357934	0.00108632	0.306238	0.000578409
																																		value		uncert.	Results on the solid SALT-1 powder
																			when	when			Baseline	Blank	Grav	Density		Linear	Linear				Quadratic	Linear	MonteCarlo	Gauss	At the time of bottling		At the time of analysis
										Silicate signals									bottled	analyzed			signal	signal	signal	signal	uncert.	w(SiO2)	u[w(SiO2)]	QC - rec	w(SiO2) TH	U[w(SiO2)]	w(SiO2)	Quadratic	u[w(SiO2)]	MonteCarlo	w(SiO2)	u[w(SiO2)]	w(SiO2)	u[w(SiO2)]		Calibration
										#	Sample ID	User Name	Date and Time	810nm (Abs)		SALT ID	UNIT N.	w(SALT)	net SALT-1	net SALT-1	mS	mF	A(810)	A(810)	A(810)	A(810)	A(810)	µg/g	µg/g	%	µg/g	µg/g k = 2	µg/g	Ratio	µg/g	Ratio	µg/g	µg/g	µg/g	µg/g
										1	BLK-1	admin	4/28/2021 3:59:01 PM	0.000109																												x	u(x)	y	u(y)
										2	BLK-2	admin	4/28/2021 3:59:38 PM	5.5e-05																												0.252147	0.000352286	0.0775499	0.000557431
										3	BLK-3	admin	4/28/2021 4:00:20 PM	-0.000319																												0.366008	0.000472057	0.115623	0.000831102
										4	BLK-4	admin	4/28/2021 4:01:07 PM	0.000105																												0.489048	0.000610623	0.154359	0.00110954
										5	BLK-5	admin	4/28/2021 4:01:51 PM	0.000281									0.000172																			0.726384	0.000885311	0.226198	0.00162592
										6	BLK-6	admin	4/28/2021 4:02:38 PM	0.011099									0.011044																			0.981885	0.00118612	0.306348	0.00220204
										7	CAL-1	admin	4/28/2021 4:03:32 PM	0.082824							3.0889	3.4129	0.082769	0.071897	0.0794384	0.0775499	0.000557431	0.252147	0.000352286
										8	CAL-2	admin	4/28/2021 4:04:19 PM	0.118145							3.09165	3.4152	0.11809	0.107218	0.118439	0.115623	0.000831102	0.366008	0.000472057													Linear: y = a0 + a1∙x			Quadratic: y = a0 + a1∙x + a2∙x2
										9	CAL-3	admin	4/28/2021 4:05:01 PM	0.15404							3.09265	3.4169	0.153985	0.143113	0.158118	0.154359	0.00110954	0.489048	0.000610623													a1	a0		a2	a1	a0
										10	SALT0015	admin	4/28/2021 4:05:48 PM	0.154405		SALT0015	15	0.0399921	4.0656	4.0757	3.08795	3.4123	0.1543	0.1543	0.170507	0.166639	0.00119781	0.533004	0.00439911				0.530812	1.00413	0.00425393	1.03413	13.3608	0.110273	13.3277	0.11		0.311604	0.000552985		-0.0106971	0.324888	-0.0028015
										11	SALT0127	admin	4/28/2021 4:06:35 PM	0.149683		SALT0127	127	0.0399735	4.0729	4.0838	3.08655	3.40985	0.149578	0.149578	0.165246	0.161497	0.00116084	0.516501	0.00430208				0.51442	1.00405	0.00411457	1.04557	12.9557	0.107911	12.9211	0.107623		0.00242217	0.00150426		0.0124472	0.015664	0.00420886
										12	SALT0211	admin	4/28/2021 4:07:12 PM	0.15008		SALT0211	211	0.0399931	4.0562	4.06695	3.0816	3.4053	0.149975	0.149975	0.165729	0.161969	0.00116424	0.518017	0.00431078				0.515925	1.00405	0.0041693	1.03393	12.987	0.108074	12.9526	0.107788		0.999819	0.00141871		0.999868	0.00148488	#N/A
										13	SALT0323	admin	4/28/2021 4:07:50 PM	0.148927		SALT0323	323	0.0400493	4.0547	4.0765	3.0766	3.40125	0.148822	0.148822	0.164526	0.160794	0.00115579	0.514244	0.0042892				0.51218	1.00403	0.00408063	1.05111	12.9093	0.107674	12.8403	0.107098		0.00777324	2.72026		-1.1636	0.0482136	-1.50236
										14	SALT0757	admin	4/28/2021 4:08:25 PM	0.15262		SALT0757	757	0.0399666	4.0974	4.10635	3.08635	3.4099	0.152515	0.152515	0.168504	0.164681	0.00118373	0.526719	0.00436158				0.524568	1.0041	0.00425293	1.02555	13.2078	0.109369	13.179	0.109131		r(a;b)	-0.906699
										15	MOOS3-D	admin	4/28/2021 4:09:05 PM	0.259376							3.08675	3.41085	0.259695	0.254391	0.281102	0.273572	0.00196644	0.876171	0.00713495	0.981757	0.892452	0.0201687	0.875934	1.00027	0.00784925	0.908997
										16	SPK	admin	4/28/2021 4:09:46 PM	0.223492							3.08525	3.4093	0.223387	0.223387	0.24685	0.24125	0.00173411	0.772444	0.00620908	1.01609	0.760211		0.770745	1.00221	0.00666578	0.931486
										17	CAL-4	admin	4/28/2021 4:10:34 PM	0.220594							3.0899	3.4147	0.220539	0.209667	0.231706	0.226198	0.00162592	0.726384	0.000885311
										18	CAL-5	admin	4/28/2021 4:11:18 PM	0.294888							3.09015	3.41495	0.294833	0.283961	0.313808	0.306348	0.00220204	0.981885	0.00118612
																														Results on the solid SALT-1 powder
																			when	when										At the time of bottling		At the time of analysis
										Nitrate 5973 signals									bottled	analyzed					w(NO3)	u[w(NO3)]	QC - rec	w(NO3) TH	U[w(NO3)]	w(NO3)	u[w(NO3)]	w(NO3)	u[w(NO3)]		DIW calibration: quadruple isotope dilution
										Sample ID	rAB	u[rAB]	Date and Time	Method		SALT ID	UNIT N.	w(SALT)	net SALT-1	net SALT-1	mA	mB	rAB	u[rAB]	µg/g	µg/g	%	µg/g	µg/g k = 2	µg/g	µg/g	µg/g	µg/g		Blend	mA*(A*B)/g	u[mA*(A*B)]/g	mB(A*B)/g	u[mB(A*B)]/g	rA*B/(V/V)	u[rA*B]/(V/V)	wA*/(µg/g)	u[wA*]/(µg/g)
										AB-1	0.527429	0.00127332	2021-04-28 12:04:02	SALT1.M							2.0118	0.19875	0.527429	0.00127332	0.57026	0.000645805									AB-1	2.0118	0.000282843	0.19875	0.000282843	0.527429	0.00127332	0.57026	0.000645805
										AB-2	1.03573	0.00250048	2021-04-28 12:13:55	SALT1.M							2.0128	0.19875	1.03573	0.00250048	1.14858	0.00117255									AB-2	2.0128	0.000282843	0.19875	0.000282843	1.03573	0.00250048	1.14858	0.00117255
										AB-3	2.02332	0.00488473	2021-04-28 12:23:46	SALT1.M							2.01385	0.1979	2.02332	0.00488473	2.31623	0.00229516									AB-3	2.01385	0.000282843	0.1979	0.000282843	2.02332	0.00488473	2.31623	0.00229516
										SALT0015	1.04803	0.00351346	2021-04-28 12:33:39	SALT1.M		SALT0015	15	0.0399921	4.0656	4.0757	2.06365	0.1984	1.04803	0.00351346	1.13216	0.00551231				28.3799	0.138177	28.3096	0.137835		SALT0015	2.06365	0.000282843	0.1984	0.000282843	1.04803	0.00351346	1.13216	0.00551231
										SALT0127	1.05443	0.00352589	2021-04-28 12:43:29	SALT1.M		SALT0127	127	0.0399735	4.0729	4.0838	2.0592	0.19915	1.05443	0.00352589	1.14615	0.00557119				28.7494	0.139745	28.6727	0.139372		SALT0127	2.0592	0.000282843	0.19915	0.000282843	1.05443	0.00352589	1.14615	0.00557119
										SALT0211	1.04506	0.00358101	2021-04-28 12:53:20	SALT1.M		SALT0211	211	0.0399931	4.0562	4.06695	2.0557	0.1987	1.04506	0.00358101	1.13489	0.00558828				28.4524	0.140101	28.3772	0.139731		SALT0211	2.0557	0.000282843	0.1987	0.000282843	1.04506	0.00358101	1.13489	0.00558828
										SALT0323	1.05417	0.00357921	2021-04-28 13:03:11	SALT1.M		SALT0323	323	0.0400493	4.0547	4.0765	2.05645	0.1986	1.05417	0.00357921	1.14422	0.00560734				28.7238	0.140764	28.5702	0.140011		SALT0323	2.05645	0.000282843	0.1986	0.000282843	1.05417	0.00357921	1.14422	0.00560734
										SALT0757	1.05455	0.00350494	2021-04-28 13:13:03	SALT1.M		SALT0757	757	0.0399666	4.0974	4.10635	2.0577	0.19825	1.05455	0.00350494	1.14194	0.0055356				28.6347	0.138808	28.5723	0.138506		SALT0757	2.0577	0.000282843	0.19825	0.000282843	1.05455	0.00350494	1.14194	0.0055356
										MOOS3	1.24051	0.00386112	2021-04-28 13:22:53	SALT1.M							1.9906	0.1984	1.24051	0.00386112	1.39995	0.00644796	1.01152	1.384	0.015						MOOS3	1.9906	0.000282843	0.1984	0.000282843	1.24051	0.00386112	1.39995	0.00644796
										SPK	1.49027	0.00443806	2021-04-28 13:32:45	SALT1.M							2.05945	0.19825	1.49027	0.00443806	1.63966	0.00704115	0.999614	1.64029							SPK	2.05945	0.000282843	0.19825	0.000282843	1.49027	0.00443806	1.63966	0.00704115
										AB-4	0.549774	0.00132727	2021-04-28 13:42:36	SALT1.M							2.05535	0.1981	0.549774	0.00132727	0.572515	0.000648245
										AB-5	1.05585	0.00254905	2021-04-28 13:52:27	SALT1.M							2.05495	0.19865	1.05585	0.00254905	1.15552	0.00117931
										AB-6	2.02914	0.00489876	2021-04-28 14:02:19	SALT1.M							2.05325	0.1983	2.02914	0.00489876	2.27717	0.00225652
										NIST
										Week	1
										Day	3
										DATE	2021-04-29
																																		value		uncert.	Results on the solid SALT-1 powder
																			when	when			Baseline	Blank	Grav	Density		Linear	Linear				Quadratic	Linear	MonteCarlo	Gauss	At the time of bottling		At the time of analysis
										Silicate signals									bottled	analyzed			signal	signal	signal	signal	uncert.	w(SiO2)	u[w(SiO2)]	QC - rec	w(SiO2) TH	U[w(SiO2)]	w(SiO2)	Quadratic	u[w(SiO2)]	MonteCarlo	w(SiO2)	u[w(SiO2)]	w(SiO2)	u[w(SiO2)]		Calibration
										#	Sample ID	User Name	Date and Time	810nm (Abs)		SALT ID	UNIT N.	w(SALT)	net SALT-1	net SALT-1	mS	mF	A(810)	A(810)	A(810)	A(810)	A(810)	µg/g	µg/g	%	µg/g	µg/g k = 2	µg/g	Ratio	µg/g	Ratio	µg/g	µg/g	µg/g	µg/g
										1	BLK-1	admin	4/29/2021 11:44:25 AM	7.4e-05																												x	u(x)	y	u(y)
										2	BLK-2	admin	4/29/2021 11:45:13 AM	7e-06																												0.256011	0.000456964	0.0766488	0.000550954
										3	BLK-3	admin	4/29/2021 11:46:05 AM	9.6e-05																												0.378424	0.000575721	0.112995	0.000812214
										4	BLK-4	admin	4/29/2021 11:46:58 AM	0.000347																												0.487472	0.000692662	0.144978	0.00104211
										5	BLK-5	admin	4/29/2021 11:48:10 AM	0.000591									0.000517																			0.749907	0.00100715	0.221488	0.00159206
										6	BLK-6	admin	4/29/2021 11:49:06 AM	0.010839									0.010832																			0.997725	0.00131198	0.294311	0.00211552
										7	CAL-1	admin	4/29/2021 11:49:57 AM	0.081352							3.08305	3.40795	0.081345	0.07103	0.0785153	0.0766488	0.000550954	0.256011	0.000456964
										8	CAL-2	admin	4/29/2021 11:50:53 AM	0.115061							3.07995	3.40365	0.115054	0.104739	0.115747	0.112995	0.000812214	0.378424	0.000575721													Linear: y = a0 + a1∙x			Quadratic: y = a0 + a1∙x + a2∙x2
										9	CAL-3	admin	4/29/2021 11:51:45 AM	0.144671							3.0789	3.4034	0.144664	0.134349	0.148509	0.144978	0.00104211	0.487472	0.000692662													a1	a0		a2	a1	a0
										10	SALT0015	admin	4/29/2021 11:52:45 AM	0.145906		SALT0015	15	0.0399921	4.0656	4.0757	3.08325	3.40725	0.145559	0.145559	0.160855	0.157206	0.00113	0.529966	0.00392334				0.529659	1.00058	0.00431269	0.909721	13.2847	0.0983467	13.2518	0.098103		0.293081	0.00188311		-0.0013935	0.294841	0.00143121
										11	SALT0127	admin	4/29/2021 11:53:34 AM	0.140861		SALT0127	127	0.0399735	4.0729	4.0838	3.0799	3.40435	0.140514	0.140514	0.155316	0.151793	0.00109109	0.511496	0.00379016				0.51121	1.00056	0.00412572	0.918667	12.8301	0.0950705	12.7959	0.0948167		0.000427212	0.000270476		0.00239059	0.00305898	0.000833549
										12	SALT0211	admin	4/29/2021 11:54:27 AM	0.139119		SALT0211	211	0.0399931	4.0562	4.06695	3.07915	3.4032	0.138772	0.138772	0.153376	0.149897	0.00107746	0.505027	0.00374358				0.504748	1.00055	0.00404283	0.92598	12.6613	0.0938536	12.6279	0.0936055		0.999994	0.000255379		0.999995	0.000289173	#N/A
										13	SALT0323	admin	4/29/2021 11:55:10 AM	0.145208		SALT0323	323	0.0400493	4.0547	4.0765	3.07885	3.4025	0.144861	0.144861	0.160089	0.156457	0.00112462	0.527411	0.00390491				0.527107	1.00058	0.00425322	0.918105	13.2398	0.0980266	13.169	0.0975024		0.00145766	0.143632		-1.71552	0.010375	0.582407
										14	SALT0757	admin	4/29/2021 11:55:52 AM	0.145027		SALT0757	757	0.0399666	4.0974	4.10635	3.0773	3.4023	0.14468	0.14468	0.15996	0.156331	0.00112371	0.526981	0.0039018				0.526678	1.00058	0.00423779	0.920716	13.2143	0.0978399	13.1855	0.0976267		r(a;b)	-0.906479
										15	MOOS3-D	admin	4/29/2021 11:56:34 AM	0.244594							3.0991	3.4226	0.244498	0.239598	0.264609	0.25752	0.00185106	0.872241	0.00642156	0.985755	0.884845	0.0199968	0.87216	1.00009	0.00777411	0.826019
										16	SPK	admin	4/29/2021 11:57:13 AM	0.214982							3.0774	3.40155	0.214635	0.214635	0.237243	0.231861	0.00166662	0.784691	0.005779	1.00674	0.77944		0.784446	1.00031	0.00691135	0.83616
										17	CAL-4	admin	4/29/2021 11:57:55 AM	0.215612							3.0862	3.4108	0.215605	0.20529	0.226882	0.221488	0.00159206	0.749907	0.00100715
										18	CAL-5	admin	4/29/2021 11:58:36 AM	0.283115							3.0826	3.40675	0.283108	0.272793	0.301478	0.294311	0.00211552	0.997725	0.00131198
										Sigmal Aldrich
										Week	2
										Day	1
										DATE	2021-05-04
																																		value		uncert.	Results on the solid SALT-1 powder
																			when	when			Baseline	Blank	Grav	Density		Linear	Linear				Quadratic	Linear	MonteCarlo	Gauss	At the time of bottling		At the time of analysis
										Phosphate signals									bottled	analyzed			signal	signal	signal	signal	uncert.	w(PO4)	u[w(PO4)]	QC - rec	w(PO4) TH	U[w(PO4)]	w(PO4)	Quadratic	u[w(PO4)]	MonteCarlo	w(PO4)	u[w(PO4)]	w(PO4)	u[w(PO4)]		Calibration
										#	Sample ID	User Name	Date and Time	890nm (Abs)		SALT ID	UNIT N.	w(SALT)	net SALT-1	net SALT-1	mS	mF	A(890)	A(890)	A(890)	A(890)	A(890)	µg/g	µg/g	%	µg/g	µg/g k = 2	µg/g	Ratio	µg/g	Ratio	µg/g	µg/g	µg/g	µg/g
										1	BLK-1	admin	5/4/2021 1:06:52 PM	-0.000999																												x	u(x)	y	u(y)
										2	BLK-2	admin	5/4/2021 1:08:26 PM	-0.002677																												0.0764107	0.000171217	0.0895595	0.00027181
										3	BLK-3	admin	5/4/2021 1:09:06 PM	-0.002676																												0.115268	0.000250543	0.135772	0.000412063
										4	BLK-4	admin	5/4/2021 1:09:44 PM	-0.000186																												0.152508	0.000327853	0.179572	0.000544996
										5	BLK-5	admin	5/4/2021 1:10:33 PM	-0.000529									0.00047																			0.224888	0.000479571	0.264131	0.000801629
										6	BLK-6	admin	5/4/2021 1:11:12 PM	-0.001953									0.000724																			0.288408	0.000613253	0.339395	0.00103005
										7	CAL-1	admin	5/4/2021 1:11:55 PM	0.078955							6.1883	6.9763	0.081632	0.081378	0.0917404	0.0895595	0.00027181	0.0764107	0.000171217
										8	CAL-2	admin	5/4/2021 1:12:43 PM	0.120946							6.18645	6.9742	0.123623	0.123369	0.139078	0.135772	0.000412063	0.115268	0.000250543													Linear: y = a0 + a1∙x			Quadratic: y = a0 + a1∙x + a2∙x2
										9	CAL-3	admin	5/4/2021 1:13:26 PM	0.160734							6.187	6.9753	0.163411	0.163157	0.183945	0.179572	0.000544996	0.152508	0.000327853													a1	a0		a2	a1	a0
										10	SALT0505	admin	5/4/2021 1:14:10 PM	0.159043		SALT0505	505	0.0399652	4.0608	4.0757	6.15265	6.9407	0.159229	0.159229	0.179624	0.175549	0.000532784	0.149284	0.000558322				0.149265	1.00013	0.000521934	1.06972	3.74906	0.0140215	3.73536	0.0139702		1.17671	-0.000115623		-0.0047346	1.17845	-0.000247041
										11	SALT0631	admin	5/4/2021 1:14:51 PM	0.158827		SALT0631	631	0.0399999	4.0485	4.06355	6.17325	6.9593	0.159013	0.159013	0.17926	0.175194	0.000531707	0.148983	0.000557291				0.148963	1.00013	0.00052157	1.06849	3.73842	0.0139841	3.72458	0.0139323		0.00196392	0.000368607		0.0407734	0.0151652	0.0012179
										12	SALT0393	admin	5/4/2021 1:15:35 PM	0.15836		SALT0393	393	0.0399623	4.0629	4.07255	6.1654	6.9536	0.158546	0.158546	0.178815	0.174758	0.000530385	0.148613	0.000556027				0.148594	1.00013	0.000519924	1.06944	3.72766	0.0139469	3.71882	0.0139138		0.999992	0.000334917		0.999992	0.000408813	#N/A
										13	SALT0043	admin	5/4/2021 1:16:22 PM	0.159003		SALT0043	43	0.0400074	4.0612	4.07125	6.16625	6.9532	0.159189	0.159189	0.179505	0.175433	0.000532432	0.149186	0.000557986				0.149167	1.00013	0.000518949	1.07522	3.73818	0.0139816	3.72895	0.0139471		0.00166899	-3.18802		-8.61178	0.0128688	-4.92996
										14	SALT0155	admin	5/4/2021 1:17:06 PM	0.159166		SALT0155	155	0.0399686	4.0649	4.07575	6.16865	6.95685	0.159352	0.159352	0.179713	0.175636	0.00053305	0.149359	0.000558577				0.149339	1.00013	0.000519578	1.07506	3.74687	0.0140127	3.7369	0.0139754		r(a;b)	-0.913722
										15	MOOS3	admin	5/4/2021 1:17:57 PM	0.160398							6.2144	7.002	0.163074	0.163074	0.183742	0.178269	0.00054104	0.151596	0.000566248	1.03126	0.147	0.013	0.151576	1.00013	0.000528472	1.07148
										16	SPK	admin	5/4/2021 1:19:09 PM	0.240504							6.1685	6.95585	0.24069	0.24069	0.271412	0.265255	0.000805038	0.225519	0.000834157	0.99722	0.226147		0.225502	1.00008	0.000860674	0.96919
										17	CAL-4	admin	5/4/2021 1:19:59 PM	0.237556							6.17795	6.9653	0.240233	0.239979	0.270563	0.264131	0.000801629	0.224888	0.000479571
										18	CAL-5	admin	5/4/2021 1:20:43 PM	0.305893							6.1763	6.96445	0.30857	0.308316	0.34766	0.339395	0.00103005	0.288408	0.000613253
																														Results on the solid SALT-1 powder
																			when	when										At the time of bottling		At the time of analysis
										Nitrate 5973 signals									bottled	analyzed					w(NO3)	u[w(NO3)]	QC - rec	w(NO3) TH	U[w(NO3)]	w(NO3)	u[w(NO3)]	w(NO3)	u[w(NO3)]		DIW calibration: quadruple isotope dilution
										Sample ID	rAB	u[rAB]	Date and Time	Method		SALT ID	UNIT N.	w(SALT)	net SALT-1	net SALT-1	mA	mB	rAB	u[rAB]	µg/g	µg/g	%	µg/g	µg/g k = 2	µg/g	µg/g	µg/g	µg/g		Blend	mA*(A*B)/g	u[mA*(A*B)]/g	mB(A*B)/g	u[mB(A*B)]/g	rA*B/(V/V)	u[rA*B]/(V/V)	wA*/(µg/g)	u[wA*]/(µg/g)
										AB-1	0.514815	0.00137253	2021-05-04 12:47:09	SALT1.M							2.0148	0.19945	0.514815	0.00137253	0.56562	0.00120374									AB-1	2.0148	0.000282843	0.19945	0.000282843	0.514815	0.00137253	0.56562	0.00120374
										AB-2	1.00908	0.00269028	2021-05-04 12:57:01	SALT1.M							2.0111	0.19905	1.00908	0.00269028	1.137	0.00235515									AB-2	2.0111	0.000282843	0.19905	0.000282843	1.00908	0.00269028	1.137	0.00235515
										AB-3	2.05743	0.00548525	2021-05-04 13:06:51	SALT1.M							2.0089	0.1988	2.05743	0.00548525	2.35982	0.00485393									AB-3	2.0089	0.000282843	0.1988	0.000282843	2.05743	0.00548525	2.35982	0.00485393
										SALT0505	1.05176	0.00493417	2021-05-04 13:16:43	SALT1.M		SALT0505	505	0.0399652	4.0608	4.0757	2.0574	0.199	1.05176	0.00493417	1.15951	0.00725701				29.1195	0.182249	29.0131	0.181583		SALT0505	2.0574	0.000282843	0.199	0.000282843	1.05176	0.00493417	1.15951	0.00725701
										SALT0631	1.04862	0.00488738	2021-05-04 13:26:33	SALT1.M		SALT0631	631	0.0399999	4.0485	4.06355	2.06005	0.19875	1.04862	0.00488738	1.15301	0.00718957				28.9326	0.180408	28.8254	0.17974		SALT0631	2.06005	0.000282843	0.19875	0.000282843	1.04862	0.00488738	1.15301	0.00718957
										SALT0393	1.04191	0.00493699	2021-05-04 13:36:24	SALT1.M		SALT0393	393	0.0399623	4.0629	4.07255	2.06025	0.19965	1.04191	0.00493699	1.1505	0.0072443				28.8581	0.181709	28.7897	0.181279		SALT0393	2.06025	0.000282843	0.19965	0.000282843	1.04191	0.00493699	1.1505	0.0072443
										SALT0043	1.04439	0.00487836	2021-05-04 13:46:15	SALT1.M		SALT0043	43	0.0400074	4.0612	4.07125	2.05865	0.1994	1.04439	0.00487836	1.15277	0.00719696				28.8851	0.180336	28.8138	0.179891		SALT0043	2.05865	0.000282843	0.1994	0.000282843	1.04439	0.00487836	1.15277	0.00719696
										SALT0155	1.06253	0.00490407	2021-05-04 13:56:06	SALT1.M		SALT0155	155	0.0399686	4.0649	4.07575	2.05845	0.1983	1.06253	0.00490407	1.16701	0.00723242				29.276	0.181436	29.1981	0.180953		SALT0155	2.05845	0.000282843	0.1983	0.000282843	1.06253	0.00490407	1.16701	0.00723242
										MOOS3	1.24357	0.00517787	2021-05-04 14:05:58	SALT1.M							2.03625	0.1987	1.24357	0.00517787	1.38943	0.00795136	1.00392	1.384	0.015						MOOS3	2.03625	0.000282843	0.1987	0.000282843	1.24357	0.00517787	1.38943	0.00795136
										SPK	1.4854	0.00552158	2021-05-04 14:15:49	SALT1.M							2.05595	0.1997	1.4854	0.00552158	1.6594	0.00848825	1.00194	1.65619							SPK	2.05595	0.000282843	0.1997	0.000282843	1.4854	0.00552158	1.6594	0.00848825
										AB-4	0.556275	0.00148306	2021-05-04 14:25:39	SALT1.M							2.0577	0.19975	0.556275	0.00148306	0.574089	0.00122198
										AB-5	1.04913	0.00279705	2021-05-04 14:35:30	SALT1.M							2.0532	0.19915	1.04913	0.00279705	1.14673	0.00237544
										AB-6	2.04323	0.00544739	2021-05-04 14:45:20	SALT1.M							2.0519	0.1994	2.04323	0.00544739	2.29697	0.00472463
										Sigmal Aldrich
										Week	2
										Day	2
										DATE	2021-05-05
																																		value		uncert.	Results on the solid SALT-1 powder
																			when	when			Baseline	Blank	Grav	Density		Linear	Linear				Quadratic	Linear	MonteCarlo	Gauss	At the time of bottling		At the time of analysis
										Phosphate signals									bottled	analyzed			signal	signal	signal	signal	uncert.	w(PO4)	u[w(PO4)]	QC - rec	w(PO4) TH	U[w(PO4)]	w(PO4)	Quadratic	u[w(PO4)]	MonteCarlo	w(PO4)	u[w(PO4)]	w(PO4)	u[w(PO4)]		Calibration
										#	Sample ID	User Name	Date and Time	890nm (Abs)		SALT ID	UNIT N.	w(SALT)	net SALT-1	net SALT-1	mS	mF	A(890)	A(890)	A(890)	A(890)	A(890)	µg/g	µg/g	%	µg/g	µg/g k = 2	µg/g	Ratio	µg/g	Ratio	µg/g	µg/g	µg/g	µg/g
										1	BLK-1	admin	5/5/2021 1:10:32 PM	-0.001086																												x	u(x)	y	u(y)
										2	BLK-2	admin	5/5/2021 1:11:14 PM	-0.002705																												0.0766536	0.000172237	0.0902614	0.00027394
										3	BLK-3	admin	5/5/2021 1:12:01 PM	-0.003138																												0.11515	0.000250609	0.135577	0.000411473
										4	BLK-4	admin	5/5/2021 1:12:42 PM	-0.00066																												0.154375	0.000332035	0.180712	0.000548455
										5	BLK-5	admin	5/5/2021 1:13:29 PM	-0.000703									0.000383																			0.231171	0.000493055	0.272441	0.00082685
										6	BLK-6	admin	5/5/2021 1:14:13 PM	-0.002248									0.000457																			0.307594	0.000654073	0.362621	0.00110054
										7	CAL-1	admin	5/5/2021 1:15:01 PM	0.079371							6.18735	6.9764	0.082076	0.082002	0.0924594	0.0902614	0.00027394	0.0766536	0.000172237
										8	CAL-2	admin	5/5/2021 1:15:46 PM	0.120522							6.1843	6.974	0.123227	0.123153	0.138879	0.135577	0.000411473	0.11515	0.000250609													Linear: y = a0 + a1∙x			Quadratic: y = a0 + a1∙x + a2∙x2
										9	CAL-3	admin	5/5/2021 1:16:31 PM	0.161525							6.185	6.9746	0.16423	0.164156	0.185113	0.180712	0.000548455	0.154375	0.000332035													a1	a0		a2	a1	a0
										10	SALT0505	admin	5/5/2021 1:17:19 PM	0.159095		SALT0505	505	0.0399652	4.0608	4.0757	6.17625	6.9657	0.159755	0.159755	0.180175	0.176087	0.000534419	0.149676	0.00059356				0.149901	0.998498	0.000522019	1.13705	3.7589	0.0149064	3.74516	0.0148519		1.18022	-0.000563443		0.0505604	1.16067	0.000966212
										11	SALT0631	admin	5/5/2021 1:18:05 PM	0.159313		SALT0631	631	0.0399999	4.0485	4.06355	6.16895	6.9578	0.159973	0.159973	0.180429	0.176336	0.000535174	0.149887	0.000594188				0.150113	0.998495	0.000520272	1.14207	3.76111	0.01491	3.74718	0.0148547		0.00324553	0.000634369		0.050446	0.0197799	0.0016526
										12	SALT0393	admin	5/5/2021 1:18:57 PM	0.158555		SALT0393	393	0.0399623	4.0629	4.07255	6.1694	6.95945	0.159215	0.159215	0.179604	0.17553	0.000532726	0.149203	0.000592155				0.149427	0.998505	0.000515107	1.14958	3.74247	0.0148531	3.73361	0.0148179		0.999977	0.00060192		0.999985	0.000601465	#N/A
										13	SALT0043	admin	5/5/2021 1:19:44 PM	0.159777		SALT0043	43	0.0400074	4.0612	4.07125	6.1693	6.95605	0.160437	0.160437	0.180897	0.176793	0.000536561	0.150274	0.000595343				0.150501	0.998489	0.000524948	1.1341	3.76545	0.0149176	3.75615	0.0148808		0.00274993	-1.12588		0.997737	0.0170419	1.71039
										14	SALT0155	admin	5/5/2021 1:20:33 PM	0.15923		SALT0155	155	0.0399686	4.0649	4.07575	6.16875	6.9575	0.15989	0.15989	0.180334	0.176243	0.000534891	0.149808	0.000593952				0.150033	0.998496	0.000520798	1.14046	3.75814	0.0149001	3.74813	0.0148605		r(a;b)	-0.905504
										15	MOOS3	admin	5/5/2021 1:21:20 PM	0.149756							6.21495	7.00525	0.152894	0.152894	0.172336	0.167203	0.000507455	0.142148	0.000571748	0.966995	0.147	0.013	0.142343	0.998633	0.000493822	1.1578
										16	SPK	admin	5/5/2021 1:22:48 PM	0.237962							6.17425	6.96305	0.238622	0.238622	0.269107	0.263003	0.000798204	0.223319	0.000851553	0.99918	0.223502		0.223586	0.998805	0.000836753	1.01769
										17	CAL-4	admin	5/5/2021 1:23:38 PM	0.244812							6.18165	6.9719	0.247517	0.247443	0.279076	0.272441	0.00082685	0.231171	0.000493055
										18	CAL-5	admin	5/5/2021 1:24:20 PM	0.326697							6.1736	6.96325	0.329402	0.329328	0.371452	0.362621	0.00110054	0.307594	0.000654073
																																		value		uncert.	Results on the solid SALT-1 powder
																			when	when			Baseline	Blank	Grav	Density		Linear	Linear				Quadratic	Linear	MonteCarlo	Gauss	At the time of bottling		At the time of analysis
										Silicate signals									bottled	analyzed			signal	signal	signal	signal	uncert.	w(SiO2)	u[w(SiO2)]	QC - rec	w(SiO2) TH	U[w(SiO2)]	w(SiO2)	Quadratic	u[w(SiO2)]	MonteCarlo	w(SiO2)	u[w(SiO2)]	w(SiO2)	u[w(SiO2)]		Calibration
										#	Sample ID	User Name	Date and Time	810nm (Abs)		SALT ID	UNIT N.	w(SALT)	net SALT-1	net SALT-1	mS	mF	A(810)	A(810)	A(810)	A(810)	A(810)	µg/g	µg/g	%	µg/g	µg/g k = 2	µg/g	Ratio	µg/g	Ratio	µg/g	µg/g	µg/g	µg/g
										1	BLK-1	admin	5/5/2021 1:35:44 PM	1.7e-05																												x	u(x)	y	u(y)
										2	BLK-2	admin	5/5/2021 1:36:31 PM	-0.000157																												0.24459	0.000760343	0.0774961	0.000557044
										3	BLK-3	admin	5/5/2021 1:37:10 PM	-0.000308																												0.367427	0.0011236	0.115606	0.000830978
										4	BLK-4	admin	5/5/2021 1:38:38 PM	5.5e-05																												0.492588	0.00149741	0.154352	0.00110949
										5	BLK-5	admin	5/5/2021 1:39:16 PM	0.000441									0.000424																			0.73763	0.00223296	0.228722	0.00164406
										6	BLK-6	admin	5/5/2021 1:40:01 PM	0.011037									0.011194																			0.981483	0.0029667	0.302965	0.00217772
										7	CAL-1	admin	5/5/2021 1:41:00 PM	0.082482							3.0998	3.4239	0.082639	0.071869	0.0793833	0.0774961	0.000557044	0.24459	0.000760343
										8	CAL-2	admin	5/5/2021 1:41:44 PM	0.117838							3.102	3.4259	0.117995	0.107225	0.118421	0.115606	0.000830978	0.367427	0.0011236													Linear: y = a0 + a1∙x			Quadratic: y = a0 + a1∙x + a2∙x2
										9	CAL-3	admin	5/5/2021 1:42:24 PM	0.153758							3.09795	3.42185	0.153915	0.143145	0.158111	0.154352	0.00110949	0.492588	0.00149741													a1	a0		a2	a1	a0
										10	SALT0505	admin	5/5/2021 1:43:06 PM	0.153373		SALT0505	505	0.0399652	4.0608	4.0757	3.0912	3.41545	0.153318	0.153318	0.1694	0.165557	0.00119003	0.53114	0.00426255				0.52994	1.00226	0.00441573	0.965309	13.3388	0.107048	13.2901	0.106656		0.305658	0.00321007		-0.00562617	0.312602	0.00147703
										11	SALT0631	admin	5/5/2021 1:43:53 PM	0.148165		SALT0631	631	0.0399999	4.0485	4.06355	3.08855	3.41305	0.14811	0.14811	0.163671	0.159958	0.00114978	0.512822	0.0041229				0.511687	1.00222	0.0042434	0.971602	12.8683	0.103456	12.8206	0.103073		0.000774464	0.000483017		0.00235664	0.00294847	0.000786042
										12	SALT0393	admin	5/5/2021 1:44:36 PM	0.146741		SALT0393	393	0.0399623	4.0629	4.07255	3.0823	3.40685	0.146686	0.146686	0.162131	0.158453	0.00113897	0.507898	0.00408548				0.506783	1.0022	0.00414722	0.985114	12.7396	0.102476	12.7094	0.102234		0.999981	0.00045831		0.999995	0.000286081	#N/A
										13	SALT0043	admin	5/5/2021 1:45:17 PM	0.151816		SALT0043	43	0.0400074	4.0612	4.07125	3.08775	3.41205	0.151761	0.151761	0.1677	0.163896	0.00117809	0.525704	0.00422103				0.524522	1.00225	0.00432923	0.975008	13.1727	0.105767	13.1402	0.105506		0.00253376	0.15047		-0.418872	0.00943203	0.532176
										14	SALT0155	admin	5/5/2021 1:45:59 PM	0.151328		SALT0155	155	0.0399686	4.0649	4.07575	3.08475	3.40925	0.151273	0.151273	0.167186	0.163393	0.00117448	0.524061	0.00420849				0.522885	1.00225	0.00433552	0.970699	13.1468	0.105576	13.1118	0.105295		r(a;b)	-0.905504
										15	MOOS3-D	admin	5/5/2021 1:46:44 PM	0.255306							3.09865	3.4224	0.255614	0.250453	0.276621	0.269211	0.00193509	0.870256	0.00692723	0.981204	0.886927	0.0200438	0.870094	1.00019	0.00796115	0.870129
										16	SPK	admin	5/5/2021 1:47:20 PM	0.219671							3.0899	3.4138	0.219616	0.219616	0.242637	0.237133	0.00170452	0.765309	0.00609171	1.02771	0.744677		0.764369	1.00123	0.00674838	0.902693
										17	CAL-4	admin	5/5/2021 1:48:00 PM	0.222667							3.0919	3.41615	0.222824	0.212054	0.234292	0.228722	0.00164406	0.73763	0.00223296
										18	CAL-5	admin	5/5/2021 1:48:42 PM	0.291489							3.0893	3.4134	0.291646	0.280876	0.310343	0.302965	0.00217772	0.981483	0.0029667
																														Results on the solid SALT-1 powder
																			when	when										At the time of bottling		At the time of analysis
										Nitrate 5973 signals									bottled	analyzed					w(NO3)	u[w(NO3)]	QC - rec	w(NO3) TH	U[w(NO3)]	w(NO3)	u[w(NO3)]	w(NO3)	u[w(NO3)]		DIW calibration: quadruple isotope dilution
										Sample ID	rAB	u[rAB]	Date and Time	Method		SALT ID	UNIT N.	w(SALT)	net SALT-1	net SALT-1	mA	mB	rAB	u[rAB]	µg/g	µg/g	%	µg/g	µg/g k = 2	µg/g	µg/g	µg/g	µg/g		Blend	mA*(A*B)/g	u[mA*(A*B)]/g	mB(A*B)/g	u[mB(A*B)]/g	rA*B/(V/V)	u[rA*B]/(V/V)	wA*/(µg/g)	u[wA*]/(µg/g)
										AB-1	0.518055	0.00135482	2021-05-05 12:07:27	SALT1.M							2.0146	0.19845	0.518055	0.00135482	0.571602	0.00120347									AB-1	2.0146	0.000282843	0.19845	0.000282843	0.518055	0.00135482	0.571602	0.00120347
										AB-2	1.0915	0.00285448	2021-05-05 12:17:19	SALT1.M							2.0149	0.19795	1.0915	0.00285448	1.14946	0.00235442									AB-2	2.0149	0.000282843	0.19795	0.000282843	1.0915	0.00285448	1.14946	0.00235442
										AB-3	1.97461	0.005164	2021-05-05 12:27:11	SALT1.M							2.01495	0.1989	1.97461	0.005164	2.26119	0.00459875									AB-3	2.01495	0.000282843	0.1989	0.000282843	1.97461	0.005164	2.26119	0.00459875
										SALT0505	1.0574	0.00320645	2021-05-05 12:37:03	SALT1.M		SALT0505	505	0.0399652	4.0608	4.0757	2.06515	0.19855	1.0574	0.00320645	1.08862	0.00548449				27.3392	0.137735	27.2392	0.137232		SALT0505	2.06515	0.000282843	0.19855	0.000282843	1.0574	0.00320645	1.08862	0.00548449
										SALT0631	1.05252	0.00318999	2021-05-05 12:46:53	SALT1.M		SALT0631	631	0.0399999	4.0485	4.06355	2.06215	0.19945	1.05252	0.00318999	1.08996	0.00548485				27.3504	0.137631	27.2491	0.137122		SALT0631	2.06215	0.000282843	0.19945	0.000282843	1.05252	0.00318999	1.08996	0.00548485
										SALT0393	1.04877	0.00320379	2021-05-05 12:56:43	SALT1.M		SALT0393	393	0.0399623	4.0629	4.07255	2.06135	0.199	1.04877	0.00320379	1.08394	0.00546939				27.1885	0.137189	27.1241	0.136864		SALT0393	2.06135	0.000282843	0.199	0.000282843	1.04877	0.00320379	1.08394	0.00546939
										SALT0043	1.06355	0.00323821	2021-05-05 13:06:34	SALT1.M		SALT0043	43	0.0400074	4.0612	4.07125	2.06345	0.19815	1.06355	0.00323821	1.09383	0.00552413				27.4085	0.138419	27.3408	0.138078		SALT0043	2.06345	0.000282843	0.19815	0.000282843	1.06355	0.00323821	1.09383	0.00552413
										SALT0155	1.05795	0.00327648	2021-05-05 13:16:24	SALT1.M		SALT0155	155	0.0399686	4.0649	4.07575	2.06195	0.19885	1.05795	0.00327648	1.09255	0.00554917				27.4081	0.139209	27.3351	0.138838		SALT0155	2.06195	0.000282843	0.19885	0.000282843	1.05795	0.00327648	1.09255	0.00554917
										MOOS3	1.26991	0.00372824	2021-05-05 13:26:17	SALT1.M							2.03805	0.19835	1.26991	0.00372824	1.33663	0.00661578	0.965774	1.384	0.015						MOOS3	2.03805	0.000282843	0.19835	0.000282843	1.26991	0.00372824	1.33663	0.00661578
										SPK	1.52191	0.00430606	2021-05-05 13:36:09	SALT1.M							2.06545	0.19815	1.52191	0.00430606	1.61094	0.0075758	1.00571	1.60179							SPK	2.06545	0.000282843	0.19815	0.000282843	1.52191	0.00430606	1.61094	0.0075758
										AB-4	0.53332	0.00139474	2021-05-05 13:46:01	SALT1.M							2.0642	0.19825	0.53332	0.00139474	0.55715	0.00117311
										AB-5	1.06104	0.00277483	2021-05-05 13:55:52	SALT1.M							2.06705	0.198	1.06104	0.00277483	1.1471	0.0023498
										AB-6	2.07539	0.00542756	2021-05-05 14:05:44	SALT1.M							2.06545	0.1988	2.07539	0.00542756	2.3082	0.00469436
										Sigmal Aldrich
										Week	2
										Day	3
										DATE	2021-05-06
																																		value		uncert.	Results on the solid SALT-1 powder
																			when	when			Baseline	Blank	Grav	Density		Linear	Linear				Quadratic	Linear	MonteCarlo	Gauss	At the time of bottling		At the time of analysis
										Silicate signals									bottled	analyzed			signal	signal	signal	signal	uncert.	w(SiO2)	u[w(SiO2)]	QC - rec	w(SiO2) TH	U[w(SiO2)]	w(SiO2)	Quadratic	u[w(SiO2)]	MonteCarlo	w(SiO2)	u[w(SiO2)]	w(SiO2)	u[w(SiO2)]		Calibration
										#	Sample ID	User Name	Date and Time	810nm (Abs)		SALT ID	UNIT N.	w(SALT)	net SALT-1	net SALT-1	mS	mF	A(810)	A(810)	A(810)	A(810)	A(810)	µg/g	µg/g	%	µg/g	µg/g k = 2	µg/g	Ratio	µg/g	Ratio	µg/g	µg/g	µg/g	µg/g
										1	BLK-1	admin	5/6/2021 1:17:07 PM	1.1e-05																												x	u(x)	y	u(y)
										2	BLK-2	admin	5/6/2021 1:17:55 PM	-0.000115																												0.242698	0.000754484	0.0722836	0.000519577
										3	BLK-3	admin	5/6/2021 1:18:41 PM	-0.000197																												0.376963	0.00115385	0.116551	0.000837775
										4	BLK-4	admin	5/6/2021 1:19:29 PM	0.000307																												0.505208	0.00153779	0.155748	0.00111952
										5	BLK-5	admin	5/6/2021 1:20:16 PM	0.000378									0.000367																			0.75726	0.00229583	0.231809	0.00166625
										6	BLK-6	admin	5/6/2021 1:21:04 PM	0.011296									0.011411																			1.02648	0.00310768	0.313332	0.00225224
										7	CAL-1	admin	5/6/2021 1:21:52 PM	0.077987							3.1125	3.43675	0.078102	0.067058	0.0740439	0.0722836	0.000519577	0.242698	0.000754484
										8	CAL-2	admin	5/6/2021 1:22:39 PM	0.118989							3.0936	3.41795	0.119104	0.10806	0.11939	0.116551	0.000837775	0.376963	0.00115385													Linear: y = a0 + a1∙x			Quadratic: y = a0 + a1∙x + a2∙x2
										9	CAL-3	admin	5/6/2021 1:23:26 PM	0.155319							3.08915	3.4133	0.155434	0.14439	0.159541	0.155748	0.00111952	0.505208	0.00153779													a1	a0		a2	a1	a0
										10	SALT0505	admin	5/6/2021 1:24:16 PM	0.151509		SALT0505	505	0.0399652	4.0608	4.0757	3.08195	3.40535	0.151202	0.151202	0.167068	0.163278	0.00117365	0.533796	0.00475682				0.530267	1.00665	0.00434028	1.09597	13.4055	0.119461	13.3565	0.119024		0.306025	-7.67957e-05		-0.0155036	0.325861	-0.00515578
										11	SALT0631	admin	5/6/2021 1:25:02 PM	0.147067		SALT0631	631	0.0399999	4.0485	4.06355	3.0872	3.4119	0.14676	0.14676	0.162196	0.158516	0.00113942	0.518235	0.00466354				0.514889	1.0065	0.00417241	1.11771	13.0041	0.117022	12.9559	0.116589		0.00249127	0.00160811		0.00834844	0.01084	0.00298393
										12	SALT0393	admin	5/6/2021 1:25:56 PM	0.14577		SALT0393	393	0.0399623	4.0629	4.07255	3.09075	3.4147	0.145463	0.145463	0.160709	0.157064	0.00112898	0.513488	0.00463603				0.510203	1.00644	0.00416113	1.11413	12.8799	0.116286	12.8493	0.11601		0.999801	0.00155847		0.999927	0.00115642	#N/A
										13	SALT0043	admin	5/6/2021 1:26:42 PM	0.146579		SALT0043	43	0.0400074	4.0612	4.07125	3.0902	3.414	0.146272	0.146272	0.161599	0.157933	0.00113523	0.516329	0.00465244				0.513007	1.00648	0.00413218	1.12591	12.9378	0.116577	12.9058	0.116289		0.00814074	-20.9401		-0.538485	0.0332657	-0.578754
										14	SALT0155	admin	5/6/2021 1:27:26 PM	0.149887		SALT0155	155	0.0399686	4.0649	4.07575	3.08715	3.41095	0.14958	0.14958	0.165269	0.16152	0.00116101	0.52805	0.00472183				0.524586	1.0066	0.00425563	1.10955	13.2469	0.118454	13.2116	0.118139		r(a;b)	-0.901197
										15	MOOS3-D	admin	5/6/2021 1:28:12 PM	0.253331							3.09175	3.4153	0.253528	0.248205	0.274179	0.266834	0.00191801	0.872187	0.00754636	0.982904	0.887358	0.0200536	0.870756	1.00164	0.00786087	0.959991
										16	SPK	admin	5/6/2021 1:29:05 PM	0.221333							3.09015	3.41355	0.221026	0.221026	0.244158	0.238619	0.0017152	0.779986	0.00668684	1.02273	0.762653		0.776803	1.0041	0.00681059	0.981829
										17	CAL-4	admin	5/6/2021 1:29:57 PM	0.225873							3.0962	3.42045	0.225988	0.214944	0.237454	0.231809	0.00166625	0.75726	0.00229583
										18	CAL-5	admin	5/6/2021 1:30:46 PM	0.301445							3.0902	3.41405	0.30156	0.290516	0.320962	0.313332	0.00225224	1.02648	0.00310768
										NIST
										Week	3
										Day	1
										DATE	2021-05-11
																																		value		uncert.	Results on the solid SALT-1 powder
																			when	when			Baseline	Blank	Grav	Density		Linear	Linear				Quadratic	Linear	MonteCarlo	Gauss	At the time of bottling		At the time of analysis
										Phosphate signals									bottled	analyzed			signal	signal	signal	signal	uncert.	w(PO4)	u[w(PO4)]	QC - rec	w(PO4) TH	U[w(PO4)]	w(PO4)	Quadratic	u[w(PO4)]	MonteCarlo	w(PO4)	u[w(PO4)]	w(PO4)	u[w(PO4)]		Calibration
										#	Sample ID	User Name	Date and Time	890nm (Abs)		SALT ID	UNIT N.	w(SALT)	net SALT-1	net SALT-1	mS	mF	A(890)	A(890)	A(890)	A(890)	A(890)	µg/g	µg/g	%	µg/g	µg/g k = 2	µg/g	Ratio	µg/g	Ratio	µg/g	µg/g	µg/g	µg/g
										1	BLK-1	admin	5/11/2021 1:28:25 PM	-0.000928																												x	u(x)	y	u(y)
										2	BLK-2	admin	5/11/2021 1:29:07 PM	-0.002627																												0.0767171	0.000163365	0.0898861	0.000272801
										3	BLK-3	admin	5/11/2021 1:29:53 PM	-0.00284																												0.118119	0.000238394	0.13839	0.000420009
										4	BLK-4	admin	5/11/2021 1:30:40 PM	0.00114																												0.154924	0.00030659	0.181725	0.000551528
										5	BLK-5	admin	5/11/2021 1:31:34 PM	-0.000508									0.00042																			0.224885	0.000438445	0.264225	0.000801915
										6	BLK-6	admin	5/11/2021 1:32:17 PM	-0.002035									0.000592																			0.299428	0.000580699	0.351742	0.00106753
										7	CAL-1	admin	5/11/2021 1:33:17 PM	0.079179							6.1732	6.96275	0.081806	0.081634	0.092075	0.0898861	0.000272801	0.0767171	0.000163365
										8	CAL-2	admin	5/11/2021 1:34:00 PM	0.123221							6.17125	6.96105	0.125848	0.125676	0.14176	0.13839	0.000420009	0.118119	0.000238394													Linear: y = a0 + a1∙x			Quadratic: y = a0 + a1∙x + a2∙x2
										9	CAL-3	admin	5/11/2021 1:34:48 PM	0.162617							6.1759	6.9645	0.165244	0.165072	0.18615	0.181725	0.000551528	0.154924	0.00030659													a1	a0		a2	a1	a0
										10	SALT0239	admin	5/11/2021 1:35:33 PM	0.16065		SALT0239	239	0.0399681	4.068	4.0786	6.1567	6.9463	0.15951	0.15951	0.179967	0.175885	0.000533803	0.149899	0.000529689				0.149905	0.999963	0.000516147	1.02624	3.76025	0.0132873	3.75048	0.0132528		1.17636	-0.000451788		0.00132724	1.17586	-0.000412654
										11	SALT0351	admin	5/11/2021 1:36:18 PM	0.159833		SALT0351	351	0.0399726	4.0577	4.06855	6.1618	6.95155	0.158693	0.158693	0.179032	0.174971	0.000531031	0.149123	0.000526975				0.149128	0.999963	0.000512736	1.02777	3.7406	0.0132187	3.73063	0.0131834		0.000684202	0.000131277		0.0130885	0.0050338	0.000417922
										12	SALT0435	admin	5/11/2021 1:37:03 PM	0.159471		SALT0435	435	0.0399479	4.0571	4.0671	6.1609	6.95025	0.158331	0.158331	0.178617	0.174565	0.000529798	0.148777	0.000525768				0.148783	0.999964	0.000511234	1.02843	3.73347	0.0131938	3.72429	0.0131613		0.999999	0.000120987		0.999999	0.000147799	#N/A
										13	SALT0673	admin	5/11/2021 1:37:49 PM	0.158668		SALT0673	673	0.040004	4.0524	4.067	6.159	6.9484	0.157528	0.157528	0.177718	0.173687	0.000527133	0.148031	0.000523161				0.148036	0.999964	0.000509547	1.02672	3.71373	0.0131248	3.7004	0.0130777		0.000581625	-0.290573		9.86147	0.00428095	-1.01277
										14	SALT0799	admin	5/11/2021 1:38:38 PM	0.158779		SALT0799	799	0.0399448	4.0923	4.10165	6.15715	6.9466	0.157639	0.157639	0.177851	0.173816	0.000527526	0.148141	0.000523545				0.148147	0.999964	0.000516339	1.01396	3.71712	0.0131367	3.70865	0.0131067		r(a;b)	-0.911112
										15	MOOS3	admin	5/11/2021 1:39:23 PM	0.148368							6.1872	6.97735	0.151208	0.151208	0.170518	0.165439	0.000502103	0.14102	0.000498699	0.959321	0.147	0.013	0.141025	0.999967	0.000487546	1.02288
										16	SPK	admin	5/11/2021 1:40:17 PM	0.240768							6.16055	6.94945	0.239628	0.239628	0.270314	0.264182	0.000801782	0.224959	0.000793991	0.993364	0.226462		0.224965	0.999974	0.000839683	0.945585
										17	CAL-4	admin	5/11/2021 1:41:28 PM	0.237445							6.1578	6.94735	0.240072	0.2399	0.27066	0.264225	0.000801915	0.224885	0.000438445
										18	CAL-5	admin	5/11/2021 1:42:15 PM	0.316971							6.16985	6.9595	0.319598	0.319426	0.360308	0.351742	0.00106753	0.299428	0.000580699
																														Results on the solid SALT-1 powder
																			when	when										At the time of bottling		At the time of analysis
										Nitrate 5973 signals									bottled	analyzed					w(NO3)	u[w(NO3)]	QC - rec	w(NO3) TH	U[w(NO3)]	w(NO3)	u[w(NO3)]	w(NO3)	u[w(NO3)]		DIW calibration: quadruple isotope dilution
										Sample ID	rAB	u[rAB]	Date and Time	Method		SALT ID	UNIT N.	w(SALT)	net SALT-1	net SALT-1	mA	mB	rAB	u[rAB]	µg/g	µg/g	%	µg/g	µg/g k = 2	µg/g	µg/g	µg/g	µg/g		Blend	mA*(A*B)/g	u[mA*(A*B)]/g	mB(A*B)/g	u[mB(A*B)]/g	rA*B/(V/V)	u[rA*B]/(V/V)	wA*/(µg/g)	u[wA*]/(µg/g)
										AB-1	0.568017	0.00150296	2021-05-11 12:58:41	SALT1.M							2.0185	0.1991	0.568017	0.00150296	0.591505	0.000669065									AB-1	2.0185	0.000282843	0.1991	0.000282843	0.568017	0.00150296	0.591505	0.000669065
										AB-2	1.05825	0.00280012	2021-05-11 13:08:34	SALT1.M							2.01525	0.19855	1.05825	0.00280012	1.18206	0.00120641									AB-2	2.01525	0.000282843	0.19855	0.000282843	1.05825	0.00280012	1.18206	0.00120641
										AB-3	2.08203	0.005509	2021-05-11 13:18:25	SALT1.M							2.01715	0.1994	2.08203	0.005509	2.3626	0.00234096									AB-3	2.01715	0.000282843	0.1994	0.000282843	2.08203	0.005509	2.3626	0.00234096
										SALT0239	1.05615	0.00810082	2021-05-11 13:28:17	SALT1.M		SALT0239	239	0.0399681	4.068	4.0786	2.06315	0.1989	1.05615	0.00810082	1.15421	0.0102816				28.9536	0.257916	28.8784	0.257245		SALT0239	2.06315	0.000282843	0.1989	0.000282843	1.05615	0.00810082	1.15421	0.0102816
										SALT0351	1.0511	0.00867344	2021-05-11 13:38:09	SALT1.M		SALT0351	351	0.0399726	4.0577	4.06855	2.0655	0.1988	1.0511	0.00867344	1.14647	0.0108698				28.758	0.272659	28.6813	0.271932		SALT0351	2.0655	0.000282843	0.1988	0.000282843	1.0511	0.00867344	1.14647	0.0108698
										SALT0435	1.05623	0.00750582	2021-05-11 13:48:00	SALT1.M		SALT0435	435	0.0399479	4.0571	4.0671	2.06365	0.19935	1.05623	0.00750582	1.15664	0.00967335				29.025	0.242746	28.9536	0.242149		SALT0435	2.06365	0.000282843	0.19935	0.000282843	1.05623	0.00750582	1.15664	0.00967335
										SALT0673	1.0556	0.00839283	2021-05-11 13:57:52	SALT1.M		SALT0673	673	0.040004	4.0524	4.067	2.06215	0.199	1.0556	0.00839283	1.15472	0.0106021				28.969	0.265979	28.865	0.265025		SALT0673	2.06215	0.000282843	0.199	0.000282843	1.0556	0.00839283	1.15472	0.0106021
										SALT0799	1.03547	0.00794645	2021-05-11 14:07:43	SALT1.M		SALT0799	799	0.0399448	4.0923	4.10165	2.06025	0.19855	1.03547	0.00794645	1.1298	0.0100907				28.3486	0.253193	28.284	0.252616		SALT0799	2.06025	0.000282843	0.19855	0.000282843	1.03547	0.00794645	1.1298	0.0100907
										MOOS3	1.2249	0.00881691	2021-05-11 14:17:33	SALT1.M							2.04315	0.1983	1.2249	0.00881691	1.358	0.0112344	0.981211	1.384	0.015						MOOS3	2.04315	0.000282843	0.1983	0.000282843	1.2249	0.00881691	1.358	0.0112344
										SPK	1.50348	0.00921437	2021-05-11 14:27:25	SALT1.M							2.06685	0.1989	1.50348	0.00921437	1.66246	0.0115459	0.997101	1.6673							SPK	2.06685	0.000282843	0.1989	0.000282843	1.50348	0.00921437	1.66246	0.0115459
										AB-4	0.547223	0.00144794	2021-05-11 14:37:17	SALT1.M							2.06495	0.19885	0.547223	0.00144794	0.574461	0.000650091
										AB-5	1.05405	0.002789	2021-05-11 14:47:08	SALT1.M							2.062	0.1986	1.05405	0.002789	1.15038	0.00117398
										AB-6	2.03827	0.00539322	2021-05-11 14:57:01	SALT1.M							2.06365	0.199	2.03827	0.00539322	2.27798	0.00225703
										NIST
										Week	3
										Day	2
										DATE	2021-05-12
																																		value		uncert.	Results on the solid SALT-1 powder
																			when	when			Baseline	Blank	Grav	Density		Linear	Linear				Quadratic	Linear	MonteCarlo	Gauss	At the time of bottling		At the time of analysis
										Phosphate signals									bottled	analyzed			signal	signal	signal	signal	uncert.	w(PO4)	u[w(PO4)]	QC - rec	w(PO4) TH	U[w(PO4)]	w(PO4)	Quadratic	u[w(PO4)]	MonteCarlo	w(PO4)	u[w(PO4)]	w(PO4)	u[w(PO4)]		Calibration
										#	Sample ID	User Name	Date and Time	890nm (Abs)		SALT ID	UNIT N.	w(SALT)	net SALT-1	net SALT-1	mS	mF	A(890)	A(890)	A(890)	A(890)	A(890)	µg/g	µg/g	%	µg/g	µg/g k = 2	µg/g	Ratio	µg/g	Ratio	µg/g	µg/g	µg/g	µg/g
										1	BLK-1	admin	5/12/2021 1:59:51 PM	-0.001323																												x	u(x)	y	u(y)
										2	BLK-2	admin	5/12/2021 2:00:32 PM	-0.002628																												0.075968	0.000162454	0.0889187	0.000269865
										3	BLK-3	admin	5/12/2021 2:01:16 PM	-0.003156																												0.115304	0.000233179	0.134239	0.000407412
										4	BLK-4	admin	5/12/2021 2:01:55 PM	8.1e-05																												0.153407	0.000303945	0.179919	0.000546048
										5	BLK-5	admin	5/12/2021 2:02:31 PM	-0.000729									0.000594																			0.22909	0.000446862	0.26725	0.000811095
										6	BLK-6	admin	5/12/2021 2:03:10 PM	-0.002511									0.000117																			0.298855	0.000579678	0.349403	0.00106043
										7	CAL-1	admin	5/12/2021 2:03:55 PM	0.07766							6.16595	6.95375	0.080288	0.080765	0.091084	0.0889187	0.000269865	0.075968	0.000162454
										8	CAL-2	admin	5/12/2021 2:04:40 PM	0.118814							6.15955	6.94715	0.121442	0.121919	0.137508	0.134239	0.000407412	0.115304	0.000233179													Linear: y = a0 + a1∙x			Quadratic: y = a0 + a1∙x + a2∙x2
										9	CAL-3	admin	5/12/2021 2:05:24 PM	0.160305							6.1608	6.9484	0.162933	0.16341	0.1843	0.179919	0.000546048	0.153407	0.000303945													a1	a0		a2	a1	a0
										10	SALT0239	admin	5/12/2021 2:06:04 PM	0.160279		SALT0239	239	0.0399681	4.068	4.0786	6.1621	6.9516	0.160198	0.160198	0.180723	0.176623	0.000536045	0.151142	0.000577492				0.151186	0.999708	0.000519678	1.11125	3.79142	0.0144865	3.78156	0.0144488		1.1685	1.349e-05		0.00988938	1.16477	0.000300137
										11	SALT0351	admin	5/12/2021 2:06:45 PM	0.157984		SALT0351	351	0.0399726	4.0577	4.06855	6.15295	6.9419	0.157903	0.157903	0.17815	0.174108	0.000528413	0.14899	0.000571153				0.149032	0.999713	0.000520737	1.09682	3.73726	0.0143268	3.72729	0.0142886		0.00311501	0.000598205		0.0612944	0.0234407	0.00191998
										12	SALT0435	admin	5/12/2021 2:07:24 PM	0.158033		SALT0435	435	0.0399479	4.0571	4.0671	6.14275	6.9273	0.157952	0.157952	0.178126	0.174085	0.000528341	0.148969	0.000571094				0.149012	0.999713	0.000518893	1.1006	3.73828	0.0143312	3.72909	0.014296		0.999979	0.000558116		0.999979	0.000679144	#N/A
										13	SALT0673	admin	5/12/2021 2:08:14 PM	0.157086		SALT0673	673	0.040004	4.0524	4.067	6.1446	6.93305	0.157005	0.157005	0.177151	0.173132	0.000525451	0.148154	0.000568717				0.148197	0.999716	0.000515043	1.10421	3.71683	0.0142677	3.70349	0.0142165		0.00266581	44.3443		6.19801	0.0201247	6.39702
										14	SALT0799	admin	5/12/2021 2:08:55 PM	0.157286		SALT0799	799	0.0399448	4.0923	4.10165	6.1472	6.935	0.157205	0.157205	0.177352	0.173328	0.000526046	0.148322	0.000569205				0.148364	0.999715	0.000508763	1.1188	3.72166	0.0142824	3.71318	0.0142498		r(a;b)	-0.908795
										15	MOOS3	admin	5/12/2021 2:09:37 PM	0.17688							6.18155	6.97	0.180036	0.180036	0.202999	0.196953	0.000597745	0.16854	0.000631668	1.14653	0.147	0.013	0.168593	0.999688	0.000588454	1.07344
										16	SPK	admin	5/12/2021 2:10:29 PM	0.236752							6.1411	6.92925	0.236671	0.236671	0.267045	0.260987	0.000792087	0.22334	0.000826218	0.995953	0.224248		0.223386	0.999795	0.00084435	0.978525
										17	CAL-4	admin	5/12/2021 2:11:21 PM	0.239536							6.14845	6.93695	0.242164	0.242641	0.273758	0.26725	0.000811095	0.22909	0.000446862
										18	CAL-5	admin	5/12/2021 2:12:03 PM	0.314138							6.1516	6.9402	0.316766	0.317243	0.357912	0.349403	0.00106043	0.298855	0.000579678
																																		value		uncert.	Results on the solid SALT-1 powder
																			when	when			Baseline	Blank	Grav	Density		Linear	Linear				Quadratic	Linear	MonteCarlo	Gauss	At the time of bottling		At the time of analysis
										Silicate signals									bottled	analyzed			signal	signal	signal	signal	uncert.	w(SiO2)	u[w(SiO2)]	QC - rec	w(SiO2) TH	U[w(SiO2)]	w(SiO2)	Quadratic	u[w(SiO2)]	MonteCarlo	w(SiO2)	u[w(SiO2)]	w(SiO2)	u[w(SiO2)]		Calibration
										#	Sample ID	User Name	Date and Time	810nm (Abs)		SALT ID	UNIT N.	w(SALT)	net SALT-1	net SALT-1	mS	mF	A(810)	A(810)	A(810)	A(810)	A(810)	µg/g	µg/g	%	µg/g	µg/g k = 2	µg/g	Ratio	µg/g	Ratio	µg/g	µg/g	µg/g	µg/g
										1	BLK-1	admin	5/12/2021 2:17:01 PM	-5e-06																												x	u(x)	y	u(y)
										2	BLK-2	admin	5/12/2021 2:17:43 PM	-0.000182																												0.242341	0.000372362	0.0759226	0.000545734
										3	BLK-3	admin	5/12/2021 2:18:24 PM	-0.00024																												0.367824	0.000504017	0.114936	0.000826163
										4	BLK-4	admin	5/12/2021 2:19:04 PM	0.000393																												0.489377	0.000640584	0.1524	0.00109546
										5	BLK-5	admin	5/12/2021 2:19:47 PM	0.000488									0.000493																			0.730806	0.000922304	0.227027	0.00163188
										6	BLK-6	admin	5/12/2021 2:20:31 PM	0.011561									0.011743																			0.953361	0.001187	0.295496	0.00212403
										7	CAL-1	admin	5/12/2021 2:21:11 PM	0.081439							3.089	3.41385	0.081621	0.070371	0.0777715	0.0759226	0.000545734	0.242341	0.000372362
										8	CAL-2	admin	5/12/2021 2:21:57 PM	0.117604							3.08985	3.41465	0.117786	0.106536	0.117735	0.114936	0.000826163	0.367824	0.000504017													Linear: y = a0 + a1∙x			Quadratic: y = a0 + a1∙x + a2∙x2
										9	CAL-3	admin	5/12/2021 2:22:44 PM	0.152326							3.08365	3.4079	0.152508	0.141258	0.156111	0.1524	0.00109546	0.489377	0.000640584													a1	a0		a2	a1	a0
										10	SALT0239	admin	5/12/2021 2:23:29 PM	0.152752		SALT0239	239	0.0399681	4.068	4.0786	3.07545	3.4	0.152359	0.152359	0.168437	0.164616	0.00118327	0.529082	0.00388663				0.528658	1.0008	0.00424027	0.9166	13.2721	0.0974967	13.2376	0.0972433		0.308762	0.00125572		-0.0021119	0.311304	0.000632778
										11	SALT0351	admin	5/12/2021 2:24:10 PM	0.147704		SALT0351	351	0.0399726	4.0577	4.06855	3.065	3.39035	0.147311	0.147311	0.162948	0.159251	0.0011447	0.511707	0.00376049				0.511303	1.00079	0.00410697	0.915636	12.8357	0.0943282	12.8015	0.0940767		0.00026734	0.000163777		0.000724317	0.000883639	0.000230887
										12	SALT0435	admin	5/12/2021 2:24:53 PM	0.147461		SALT0435	435	0.0399479	4.0571	4.0671	3.0739	3.39745	0.147068	0.147068	0.162548	0.15886	0.00114189	0.510441	0.0037513				0.510038	1.00079	0.00415817	0.90215	12.8092	0.0941362	12.7777	0.0939047		0.999998	0.000152801		1	8.16703e-05	#N/A
										13	SALT0673	admin	5/12/2021 2:25:42 PM	0.151438		SALT0673	673	0.040004	4.0524	4.067	3.0748	3.3993	0.151045	0.151045	0.166986	0.163197	0.00117307	0.524487	0.00385326				0.524068	1.0008	0.00425063	0.906514	13.1581	0.0966687	13.1109	0.0963217		0.000865847	0.130425		-0.342969	0.0028385	0.364878
										14	SALT0799	admin	5/12/2021 2:26:24 PM	0.150813		SALT0799	799	0.0399448	4.0923	4.10165	3.0725	3.3972	0.15042	0.15042	0.166316	0.162543	0.00116837	0.522369	0.00383788				0.521952	1.0008	0.00417594	0.919044	13.1072	0.0962991	13.0773	0.0960796		r(a;b)	-0.908795
										15	MOOS3-D	admin	5/12/2021 2:27:10 PM	0.257123							3.09175	3.4159	0.257363	0.251989	0.278408	0.27095	0.0019476	0.87347	0.00639688	0.986276	0.885624	0.0200144	0.873513	0.99995	0.00779414	0.820728
										16	SPK	admin	5/12/2021 2:27:58 PM	0.220477							3.0745	3.3997	0.220084	0.220084	0.243363	0.237842	0.00170962	0.766242	0.00561391	1.02122	0.750319		0.765965	1.00036	0.0066322	0.846463
										17	CAL-4	admin	5/12/2021 2:28:47 PM	0.221467							3.0838	3.40855	0.221649	0.210399	0.232556	0.227027	0.00163188	0.730806	0.000922304
										18	CAL-5	admin	5/12/2021 2:29:36 PM	0.284921							3.07955	3.40385	0.285103	0.273853	0.302692	0.295496	0.00212403	0.953361	0.001187
																														Results on the solid SALT-1 powder
																			when	when										At the time of bottling		At the time of analysis
										Nitrate 5973 signals									bottled	analyzed					w(NO3)	u[w(NO3)]	QC - rec	w(NO3) TH	U[w(NO3)]	w(NO3)	u[w(NO3)]	w(NO3)	u[w(NO3)]		DIW calibration: quadruple isotope dilution
										Sample ID	rAB	u[rAB]	Date and Time	Method		SALT ID	UNIT N.	w(SALT)	net SALT-1	net SALT-1	mA	mB	rAB	u[rAB]	µg/g	µg/g	%	µg/g	µg/g k = 2	µg/g	µg/g	µg/g	µg/g		Blend	mA*(A*B)/g	u[mA*(A*B)]/g	mB(A*B)/g	u[mB(A*B)]/g	rA*B/(V/V)	u[rA*B]/(V/V)	wA*/(µg/g)	u[wA*]/(µg/g)
										AB-1	0.554287	0.0011444	2021-05-12 12:40:54	SALT1.M							2.0183	0.1989	0.554287	0.0011444	0.593908	0.000682281									AB-1	2.0183	0.000282843	0.1989	0.000282843	0.554287	0.0011444	0.593908	0.000682281
										AB-2	1.06619	0.00220129	2021-05-12 12:50:46	SALT1.M							2.0197	0.199	1.06619	0.00220129	1.20418	0.00125074									AB-2	2.0197	0.000282843	0.199	0.000282843	1.06619	0.00220129	1.20418	0.00125074
										AB-3	2.11876	0.00437445	2021-05-12 13:00:37	SALT1.M							2.0201	0.1988	2.11876	0.00437445	2.43824	0.00246134									AB-3	2.0201	0.000282843	0.1988	0.000282843	2.11876	0.00437445	2.43824	0.00246134
										SALT0239	1.05539	0.00488365	2021-05-12 13:10:27	SALT1.M		SALT0239	239	0.0399681	4.068	4.0786	2.0652	0.1985	1.05539	0.00488365	1.16218	0.00673114				29.1536	0.168852	29.0778	0.168413		SALT0239	2.0652	0.000282843	0.1985	0.000282843	1.05539	0.00488365	1.16218	0.00673114
										SALT0351	1.04728	0.00484704	2021-05-12 13:20:18	SALT1.M		SALT0351	351	0.0399726	4.0577	4.06855	2.0662	0.1987	1.04728	0.00484704	1.15339	0.00668278				28.9318	0.167631	28.8546	0.167184		SALT0351	2.0662	0.000282843	0.1987	0.000282843	1.04728	0.00484704	1.15339	0.00668278
										SALT0435	1.05385	0.00490741	2021-05-12 13:30:10	SALT1.M		SALT0435	435	0.0399479	4.0571	4.0671	2.068	0.199	1.05385	0.00490741	1.16175	0.00675813				29.1533	0.169591	29.0817	0.169174		SALT0435	2.068	0.000282843	0.199	0.000282843	1.05385	0.00490741	1.16175	0.00675813
										SALT0673	1.04597	0.00475166	2021-05-12 13:40:00	SALT1.M		SALT0673	673	0.040004	4.0524	4.067	2.06415	0.1985	1.04597	0.00475166	1.15186	0.00658788				28.8974	0.165274	28.7937	0.16468		SALT0673	2.06415	0.000282843	0.1985	0.000282843	1.04597	0.00475166	1.15186	0.00658788
										SALT0799	1.03802	0.00485751	2021-05-12 13:49:52	SALT1.M		SALT0799	799	0.0399448	4.0923	4.10165	2.06605	0.1992	1.03802	0.00485751	1.14563	0.00669093				28.7458	0.167887	28.6802	0.167504		SALT0799	2.06605	0.000282843	0.1992	0.000282843	1.03802	0.00485751	1.14563	0.00669093
										MOOS3	1.25723	0.00538228	2021-05-12 13:59:43	SALT1.M							2.0405	0.199	1.25723	0.00538228	1.41591	0.0076249	1.02305	1.384	0.015						MOOS3	2.0405	0.000282843	0.199	0.000282843	1.25723	0.00538228	1.41591	0.0076249
										SPK	1.50643	0.00530052	2021-05-12 14:09:35	SALT1.M							2.06625	0.1991	1.50643	0.00530052	1.68649	0.00765783	1.00854	1.6722							SPK	2.06625	0.000282843	0.1991	0.000282843	1.50643	0.00530052	1.68649	0.00765783
										AB-4	0.538453	0.00111171	2021-05-12 14:19:26	SALT1.M							2.06225	0.1999	0.538453	0.00111171	0.576952	0.000661761
										AB-5	1.06408	0.00219693	2021-05-12 14:29:18	SALT1.M							2.0632	0.19895	1.06408	0.00219693	1.15521	0.00119929
										AB-6	2.06232	0.00425792	2021-05-12 14:39:10	SALT1.M							2.06225	0.19905	2.06232	0.00425792	2.31253	0.00233441
										NIST
										Week	3
										Day	3
										DATE	2021-05-13
																																		value		uncert.	Results on the solid SALT-1 powder
																			when	when			Baseline	Blank	Grav	Density		Linear	Linear				Quadratic	Linear	MonteCarlo	Gauss	At the time of bottling		At the time of analysis
										Silicate signals									bottled	analyzed			signal	signal	signal	signal	uncert.	w(SiO2)	u[w(SiO2)]	QC - rec	w(SiO2) TH	U[w(SiO2)]	w(SiO2)	Quadratic	u[w(SiO2)]	MonteCarlo	w(SiO2)	u[w(SiO2)]	w(SiO2)	u[w(SiO2)]		Calibration
										#	Sample ID	User Name	Date and Time	810nm (Abs)		SALT ID	UNIT N.	w(SALT)	net SALT-1	net SALT-1	mS	mF	A(810)	A(810)	A(810)	A(810)	A(810)	µg/g	µg/g	%	µg/g	µg/g k = 2	µg/g	Ratio	µg/g	Ratio	µg/g	µg/g	µg/g	µg/g
										1	BLK-1	admin	5/13/2021 11:51:15 AM	-5.2e-05																												x	u(x)	y	u(y)
										2	BLK-2	admin	5/13/2021 11:52:03 AM	-0.000159																												0.243096	0.000366864	0.0731699	0.000525947
										3	BLK-3	admin	5/13/2021 11:52:50 AM	-0.000221																												0.372377	0.000503166	0.116086	0.000834431
										4	BLK-4	admin	5/13/2021 11:53:38 AM	0.000354																												0.494473	0.000637967	0.153172	0.001101
										5	BLK-5	admin	5/13/2021 11:54:26 AM	0.000631									0.000683																			0.740794	0.000921884	0.227954	0.00163854
										6	BLK-6	admin	5/13/2021 11:55:13 AM	0.011152									0.011311																			0.991154	0.00121755	0.303321	0.00218028
										7	CAL-1	admin	5/13/2021 11:56:01 AM	0.078291							3.0778	3.40135	0.07845	0.067822	0.0749517	0.0731699	0.000525947	0.243096	0.000366864
										8	CAL-2	admin	5/13/2021 11:56:50 AM	0.118078							3.08335	3.40725	0.118237	0.107609	0.118913	0.116086	0.000834431	0.372377	0.000503166													Linear: y = a0 + a1∙x			Quadratic: y = a0 + a1∙x + a2∙x2
										9	CAL-3	admin	5/13/2021 11:57:44 AM	0.152466							3.0791	3.4023	0.152625	0.141997	0.156902	0.153172	0.001101	0.494473	0.000637967													a1	a0		a2	a1	a0
										10	SALT0239	admin	5/13/2021 11:58:25 AM	0.152407		SALT0239	239	0.0399681	4.068	4.0786	3.06635	3.38975	0.152053	0.152053	0.16809	0.164276	0.00118082	0.534204	0.00456978				0.530185	1.00758	0.0043191	1.05804	13.4006	0.114634	13.3658	0.114336		0.306196	0.00070544		-0.01862	0.329355	-0.00510903
										11	SALT0351	admin	5/13/2021 11:59:12 AM	0.148363		SALT0351	351	0.0399726	4.0577	4.06855	3.0796	3.40395	0.148009	0.148009	0.163598	0.159886	0.00114927	0.519866	0.00449115				0.516018	1.00746	0.00415922	1.07981	13.0403	0.112656	13.0056	0.112356		0.00269363	0.00169225		0.00858897	0.010834	0.00291132
										12	SALT0435	admin	5/13/2021 11:59:52 AM	0.147133		SALT0435	435	0.0399479	4.0571	4.0671	3.0734	3.39755	0.146779	0.146779	0.16226	0.158579	0.00113987	0.515596	0.00446862				0.511803	1.00741	0.00410391	1.08887	12.9385	0.112137	12.9067	0.111861		0.999768	0.00161203		0.999931	0.00107871	#N/A
										13	SALT0673	admin	5/13/2021 12:00:43 PM	0.14673		SALT0673	673	0.040004	4.0524	4.067	3.07185	3.3958	0.146376	0.146376	0.161812	0.158142	0.00113673	0.514168	0.00446119				0.510394	1.00739	0.00410219	1.08751	12.8992	0.11192	12.8529	0.111518		0.0087971	2.39885		-0.461276	0.0328946	-0.569839
										14	SALT0799	admin	5/13/2021 12:01:37 PM	0.15091		SALT0799	799	0.0399448	4.0923	4.10165	3.0748	3.3977	0.150556	0.150556	0.166367	0.162592	0.00116872	0.528704	0.00453909				0.524748	1.00754	0.00422843	1.07347	13.2661	0.113894	13.2359	0.113634		r(a;b)	-0.904716
										15	MOOS3-D	admin	5/13/2021 12:02:29 PM	0.256982							3.09325	3.41605	0.257203	0.252242	0.278565	0.271102	0.00194869	0.883085	0.00739874	0.995889	0.88673	0.0200394	0.882691	1.00045	0.00794824	0.930866
										16	SPK	admin	5/13/2021 12:03:19 PM	0.220109							3.0811	3.40455	0.219755	0.219755	0.242825	0.237316	0.00170583	0.772743	0.0063719	1.02251	0.755728		0.769538	1.00416	0.00667305	0.954872
										17	CAL-4	admin	5/13/2021 12:04:04 PM	0.221773							3.0795	3.40305	0.221932	0.211304	0.233505	0.227954	0.00163854	0.740794	0.000921884
										18	CAL-5	admin	5/13/2021 12:04:52 PM	0.291591							3.07485	3.39845	0.29175	0.281122	0.310708	0.303321	0.00218028	0.991154	0.00121755
																Phosphate summary
																			Results on the solid SALT-1 powder
																			At the time of bottling		At the time of analysis
																			w(PO4)	u[w(PO4)]	w(PO4)	u[w(PO4)]
																SALT-1	Traceability	When	µg/g	µg/g	µg/g	µg/g
																SALT0491	Sigma	W0D2	3.77562	0.0144888	3.76259	0.0144388
																SALT0015	NIST	W1D1	3.77033	0.0198815	3.76098	0.0198322
																SALT0127	NIST	W1D1	3.7842	0.0199035	3.7741	0.0198504
																SALT0211	NIST	W1D1	3.77185	0.0198851	3.76188	0.0198325
																SALT0323	NIST	W1D1	3.78957	0.0199213	3.7693	0.0198147
																SALT0757	NIST	W1D1	3.77733	0.0198927	3.7691	0.0198494
																SALT0015	NIST	W1D2	3.782	0.0179464	3.77263	0.0179019
																SALT0127	NIST	W1D2	3.75504	0.0179141	3.74501	0.0178663
																SALT0211	NIST	W1D2	3.77881	0.0179432	3.76882	0.0178958
																SALT0323	NIST	W1D2	3.7834	0.0179662	3.76317	0.0178701
																SALT0757	NIST	W1D2	3.78549	0.0179558	3.77724	0.0179167
																SALT0505	Sigma	W2D1	3.74906	0.0140215	3.73536	0.0139702
																SALT0631	Sigma	W2D1	3.73842	0.0139841	3.72458	0.0139323
																SALT0393	Sigma	W2D1	3.72766	0.0139469	3.71882	0.0139138
																SALT0043	Sigma	W2D1	3.73818	0.0139816	3.72895	0.0139471
																SALT0155	Sigma	W2D1	3.74687	0.0140127	3.7369	0.0139754
																SALT0505	Sigma	W2D2	3.7589	0.0149064	3.74516	0.0148519
																SALT0631	Sigma	W2D2	3.76111	0.01491	3.74718	0.0148547
																SALT0393	Sigma	W2D2	3.74247	0.0148531	3.73361	0.0148179
																SALT0043	Sigma	W2D2	3.76545	0.0149176	3.75615	0.0148808
																SALT0155	Sigma	W2D2	3.75814	0.0149001	3.74813	0.0148605
																SALT0239	NIST	W3D1	3.76025	0.0132873	3.75048	0.0132528
																SALT0351	NIST	W3D1	3.7406	0.0132187	3.73063	0.0131834
																SALT0435	NIST	W3D1	3.73347	0.0131938	3.72429	0.0131613
																SALT0673	NIST	W3D1	3.71373	0.0131248	3.7004	0.0130777
																SALT0799	NIST	W3D1	3.71712	0.0131367	3.70865	0.0131067
																SALT0239	NIST	W3D2	3.79142	0.0144865	3.78156	0.0144488
																SALT0351	NIST	W3D2	3.73726	0.0143268	3.72729	0.0142886		At the time of bottling
																SALT0435	NIST	W3D2	3.73828	0.0143312	3.72909	0.014296		Week 0		Week 1		Week 2		Week 3
																SALT0673	NIST	W3D2	3.71683	0.0142677	3.70349	0.0142165		w(PO4)	u[w(PO4)]	w(PO4)	u[w(PO4)]	w(PO4)	u[w(PO4)]	w(PO4)	u[w(PO4)]
																SALT0799	NIST	W3D2	3.72166	0.0142824	3.71318	0.0142498		µg/g	µg/g	µg/g	µg/g	µg/g	µg/g	µg/g	µg/g
																		Average	3.75518	0.0156706	3.74415	0.0156244		3.77562	0.0199213	3.7778	0.0199213	3.74863	0.0199213	3.73706	0.0199213
																		SD	0.0235099		0.023057
																		RSD	0.00626067		0.00615814
																		Max	3.79142	0.0199213	3.78156	0.0198504
																		Min	3.71373	0.0131248	3.7004	0.0130777
																		Max/Min	1.02092	1.51783	1.02193	1.51788
																			w(PO4)	u[w(PO4)]	Recovery
																MOOS-3	Traceability	When	µg/g	µg/g	%
																MOOS-3	Sigma	W0D2	0.137756	0.000538567	0.937118
																MOOS-3	NIST	W1D1	0.147052	0.00079094	1.00035
																MOOS-3	NIST	W1D2	0.148062	0.000711864	1.00723
																2C	Sigma	W2D1	0.151596	0.000566248	1.03126
																15A	Sigma	W2D2	0.142148	0.000571748	0.966995
																23A	NIST	W3D1	0.14102	0.000498699	0.959321
																2D	NIST	W3D2	0.16854	0.000631668	1.14653
																		Average	0.148025	0.000615676	1.00697
																		SD	0.0101949
																		RSD	0.0688726
																		Max	0.16854
																		Min	0.137756
																		Max/Min	1.22346
																			Recovery
																Spike	Traceability	When	%
																	Sigma	W0D2	0.99524
																	NIST	W1D1	0.980919
																	NIST	W1D2	0.994465
																	Sigma	W2D1	0.99722
																	Sigma	W2D2	0.99918
																	NIST	W3D1	0.993364
																	NIST	W3D2	0.995953
																		Average	0.993763
																		SD	0.00597089
																		RSD	0.00600837
																		Max	0.99918
																		Min	0.980919
																		Max/Min	1.01862
																Silicate summary
																			Results on the solid SALT-1 powder
																			At the time of bottling		At the time of analysis
																			w(SiO2)	u[w(SiO2)]	w(SiO2)	u[w(SiO2)]
																SALT-1	Traceability	When	µg/g	µg/g	µg/g	µg/g
																SALT0491	Sigma	W0D2	13.3166	0.143464	13.2707	0.142969
																SALT0015	NIST	W1D2	13.3608	0.110273	13.3277	0.11
																SALT0127	NIST	W1D2	12.9557	0.107911	12.9211	0.107623
																SALT0211	NIST	W1D2	12.987	0.108074	12.9526	0.107788
																SALT0323	NIST	W1D2	12.9093	0.107674	12.8403	0.107098
																SALT0757	NIST	W1D2	13.2078	0.109369	13.179	0.109131
																SALT0015	NIST	W1D3	13.2847	0.0983467	13.2518	0.098103
																SALT0127	NIST	W1D3	12.8301	0.0950705	12.7959	0.0948167
																SALT0211	NIST	W1D3	12.6613	0.0938536	12.6279	0.0936055
																SALT0323	NIST	W1D3	13.2398	0.0980266	13.169	0.0975024
																SALT0757	NIST	W1D3	13.2143	0.0978399	13.1855	0.0976267
																SALT0505	Sigma	W2D2	13.3388	0.107048	13.2901	0.106656
																SALT0631	Sigma	W2D2	12.8683	0.103456	12.8206	0.103073
																SALT0393	Sigma	W2D2	12.7396	0.102476	12.7094	0.102234
																SALT0043	Sigma	W2D2	13.1727	0.105767	13.1402	0.105506
																SALT0155	Sigma	W2D2	13.1468	0.105576	13.1118	0.105295
																SALT0505	Sigma	W2D3	13.4055	0.119461	13.3565	0.119024
																SALT0631	Sigma	W2D3	13.0041	0.117022	12.9559	0.116589
																SALT0393	Sigma	W2D3	12.8799	0.116286	12.8493	0.11601
																SALT0043	Sigma	W2D3	12.9378	0.116577	12.9058	0.116289
																SALT0155	Sigma	W2D3	13.2469	0.118454	13.2116	0.118139
																SALT0239	NIST	W3D2	13.2721	0.0974967	13.2376	0.0972433
																SALT0351	NIST	W3D2	12.8357	0.0943282	12.8015	0.0940767
																SALT0435	NIST	W3D2	12.8092	0.0941362	12.7777	0.0939047
																SALT0673	NIST	W3D2	13.1581	0.0966687	13.1109	0.0963217
																SALT0799	NIST	W3D2	13.1072	0.0962991	13.0773	0.0960796
																SALT0239	NIST	W3D3	13.4006	0.114634	13.3658	0.114336
																SALT0351	NIST	W3D3	13.0403	0.112656	13.0056	0.112356		At the time of bottling
																SALT0435	NIST	W3D3	12.9385	0.112137	12.9067	0.111861		Week 0		Week 1		Week 2		Week 3
																SALT0673	NIST	W3D3	12.8992	0.11192	12.8529	0.111518		w(SiO2)	u[w(SiO2)]	w(SiO2)	u[w(SiO2)]	w(SiO2)	u[w(SiO2)]	w(SiO2)	u[w(SiO2)]
																SALT0799	NIST	W3D3	13.2661	0.113894	13.2359	0.113634		µg/g	µg/g	µg/g	µg/g	µg/g	µg/g	µg/g	µg/g
																		Average	13.0785	0.107297	13.0401	0.106981		13.3166	0.143464	13.0651	0.143464	13.074	0.143464	13.0727	0.143464
																		SD	0.211082		0.210153
																		RSD	0.0161395		0.0161159
																		Max	13.4055	0.143464	13.3658	0.142969
																		Min	12.6613	0.0938536	12.6279	0.0936055
																		Max/Min	1.05878	1.52859	1.05844	1.52736
																			w(SiO2)	u[w(SiO2)]	Recovery	Dilution	w(SiO2)	u[w(SiO2)]
																MOOS-3	Traceability	When	µg/g	µg/g	%	factor	µg/g	µg/g
																MOOS-3	Sigma	W0D2	0.856384	0.00877881	0.992884	2.05212	1.7574	0.0180152
																MOOS-3	NIST	W1D2	0.876171	0.00713495	0.981757	1.9833	1.73771	0.0141507
																MOOS-3	NIST	W1D3	0.872241	0.00642156	0.985755	2.00035	1.74479	0.0128454
																2C	Sigma	W2D2	0.870256	0.00692723	0.981204	1.99566	1.73673	0.0138244
																15A	Sigma	W2D3	0.872187	0.00754636	0.982904	1.99469	1.73974	0.0150526
																23A	NIST	W3D2	0.87347	0.00639688	0.986276	1.99859	1.74571	0.0127847
																2D	NIST	W3D3	0.883085	0.00739874	0.995889	1.9961	1.76272	0.0147686
																		Average	0.871971	0.00722922	0.986667		1.7464	0.0144917
																		SD	0.00805629				0.0100336
																		RSD	0.00923917				0.00574529
																		Max	0.883085				1.76272
																		Min	0.856384				1.73673
																		Max/Min	1.03118				1.01497
																			Recovery
																Spike	Traceability	When	%
																	Sigma	W0D2	0.999693
																	NIST	W1D2	1.01609
																	NIST	W1D3	1.00674
																	Sigma	W2D2	1.02771
																	Sigma	W2D3	1.02273
																	NIST	W3D2	1.02122
																	NIST	W3D3	1.02251
																		Average	1.01667
																		SD	0.0100049
																		RSD	0.00984085
																		Max	1.02771
																		Min	0.999693
																		Max/Min	1.02802
																Nitrate summary
																			Results on the solid SALT-1 powder
																			At the time of bottling		At the time of analysis
																			w(NO3)	u[w(NO3)]	w(NO3)	u[w(NO3)]
																SALT-1	Traceability	When	µg/g	µg/g	µg/g	µg/g
																SALT0491	Sigma	W0D2	28.745	0.237288	28.6458	0.23647
																SALT0015	NIST	W1D1	28.7174	0.0976532	28.6462	0.0974113
																SALT0127	NIST	W1D1	28.8607	0.0993492	28.7837	0.099084
																SALT0211	NIST	W1D1	28.5503	0.0964082	28.4748	0.0961534
																SALT0323	NIST	W1D1	28.7041	0.0966745	28.5506	0.0961575
																SALT0757	NIST	W1D1	28.6893	0.0972211	28.6268	0.0970092
																SALT0015	NIST	W1D2	28.3799	0.138177	28.3096	0.137835
																SALT0127	NIST	W1D2	28.7494	0.139745	28.6727	0.139372
																SALT0211	NIST	W1D2	28.4524	0.140101	28.3772	0.139731
																SALT0323	NIST	W1D2	28.7238	0.140764	28.5702	0.140011
																SALT0757	NIST	W1D2	28.6347	0.138808	28.5723	0.138506
																SALT0505	Sigma	W2D1	29.1195	0.182249	29.0131	0.181583
																SALT0631	Sigma	W2D1	28.9326	0.180408	28.8254	0.17974
																SALT0393	Sigma	W2D1	28.8581	0.181709	28.7897	0.181279
																SALT0043	Sigma	W2D1	28.8851	0.180336	28.8138	0.179891
																SALT0155	Sigma	W2D1	29.276	0.181436	29.1981	0.180953
																SALT0505	Sigma	W2D2	27.3392	0.137735	27.2392	0.137232		2021-06-30
																SALT0631	Sigma	W2D2	27.3504	0.137631	27.2491	0.137122		Discussion with Zoltan Mester
																SALT0393	Sigma	W2D2	27.1885	0.137189	27.1241	0.136864		Removing the set of data based on a technical evaluation
																SALT0043	Sigma	W2D2	27.4085	0.138419	27.3408	0.138078		Unreasonable 5% difference between the two days on the same samples
																SALT0155	Sigma	W2D2	27.4081	0.139209	27.3351	0.138838		Plus also the MOOS-3 did not check out that day
																SALT0239	NIST	W3D1	28.9536	0.257916	28.8784	0.257245
																SALT0351	NIST	W3D1	28.758	0.272659	28.6813	0.271932
																SALT0435	NIST	W3D1	29.025	0.242746	28.9536	0.242149
																SALT0673	NIST	W3D1	28.969	0.265979	28.865	0.265025
																SALT0799	NIST	W3D1	28.3486	0.253193	28.284	0.252616
																SALT0239	NIST	W3D2	29.1536	0.168852	29.0778	0.168413
																SALT0351	NIST	W3D2	28.9318	0.167631	28.8546	0.167184		At the time of bottling
																SALT0435	NIST	W3D2	29.1533	0.169591	29.0817	0.169174		Week 0		Week 1		Week 2		Week 3
																SALT0673	NIST	W3D2	28.8974	0.165274	28.7937	0.16468		w(NO3)	u[w(NO3)]	w(NO3)	u[w(NO3)]	w(NO3)	u[w(NO3)]	w(NO3)	u[w(NO3)]
																SALT0799	NIST	W3D2	28.7458	0.167887	28.6802	0.167504		µg/g	µg/g	µg/g	µg/g	µg/g	µg/g	µg/g	µg/g
																		Average	28.8159	0.171541	28.7315	0.171043		28.745	0.272659	28.6462	0.272659	29.0143	0.272659	28.8936	0.272659
																		SD	0.233978		0.232983
																		RSD	0.00811974		0.00810897
																		Max	29.276	0.272659	29.1981	0.271932
																		Min	28.3486	0.0964082	28.284	0.0961534
																		Max/Min	1.03272	2.82817	1.03232	2.8281
																			w(NO3)	u[w(NO3)]	Recovery
																MOOS-3	Traceability	When	µg/g	µg/g	%
																MOOS-3	Sigma	W0D2	1.34555	0.0107302	0.972218
																MOOS-3	NIST	W1D1	1.39608	0.00449748	1.00873
																MOOS-3	NIST	W1D2	1.39995	0.00644796	1.01152
																2C	Sigma	W2D1	1.38943	0.00795136	1.00392
																15A	Sigma	W2D2	1.33663	0.00661578	0.965774
																23A	NIST	W3D1	1.358	0.0112344	0.981211
																2D	NIST	W3D2	1.41591	0.0076249	1.02305
																		Average	1.38415	0.00808106	1.00011
																		SD	0.0268413
																		RSD	0.0193919
																		Max	1.41591
																		Min	1.34555
																		Max/Min	1.05229
																			Recovery
																Spike	Traceability	When	%
																	Sigma	W0D2	1.00472
																	NIST	W1D1	0.995936
																	NIST	W1D2	0.999614
																	Sigma	W2D1	1.00194
																	Sigma	W2D2	1.00571
																	NIST	W3D1	0.997101
																	NIST	W3D2	1.00854
																		Average	1.00131
																		SD	0.00477023
																		RSD	0.004764
																		Max	1.00854
																		Min	0.995936
																		Max/Min	1.01266

## Sheet: SUMMARY
Summary photometry methods phosphate
Phosphate: uncertainty components (relative, k = 1)										uSHOR	uncertainty under transportation conditions - short term
n	31									uLONG	uncertainty under storadge consitions - long term
										uHOM	uncertainty component due to homogeneiety
uSHOR	uLONG	uHOM	uCHAR		uMETHOD	uSTDEV	uCOMBINED			uCHAR	uncertainty component due to characterization - gauss combined uncertainty from quantitative model - max seen in the CHAR
0	0	0.00379146	0.00530501		0.00303497	0.00626067	0.00652061			uMETHOD	repetability uncertainty from homogeneiety study
										uSTDEV	relative standard deviation characterization data
Measurand	value	u (k = 1)	U (k = 2)	UR (%)	units	Reference				uCOMBINED	combined uncertainty
w(PO4)	3.75518	0.024486	0.0489721	0.0130412	µg/g	At the time of bottling				n	number of measurements
w(PO4)	3.74415	0.0244141	0.0488283	0.0130412	µg/g	At the time of analysis
Summary photometry methods silicate
Silicate: uncertainty components (relative, k = 1)										uSHOR	uncertainty under transportation conditions - short term
n	31									uLONG	uncertainty under storadge consitions - long term
										uHOM	uncertainty component due to homogeneiety
uSHOR	uLONG	uHOM	uCHAR		uMETHOD	uSTDEV	uCOMBINED			uCHAR	uncertainty component due to characterization - gauss combined uncertainty from quantitative model - max seen in the CHAR
0	0	0.011624	0.0109694		0.00718803	0.0161395	0.0159826			uMETHOD	repetability uncertainty from homogeneiety study
										uSTDEV	relative standard deviation characterization data
Measurand	value	u (k = 1)	U (k = 2)	UR (%)	units	Reference				uCOMBINED	combined uncertainty
w(SiO2)	13.0785	0.209029	0.418059	0.0319652	µg/g	At the time of bottling				n	number of measurements
w(SiO2)	13.0401	0.208416	0.416831	0.0319652	µg/g	At the time of analysis
Summary isotope dilution method nitrate
Nitrate: uncertainty components (relative, k = 1)										uSHOR	uncertainty under transportation conditions - short term
n	26									uLONG	uncertainty under storadge consitions - long term
										uHOM	uncertainty component due to homogeneiety
uSHOR	uLONG	uHOM	uCHAR		uMETHOD	uSTDEV	uCOMBINED			uCHAR	uncertainty component due to characterization - gauss combined uncertainty from quantitative model - max seen in the CHAR
0	0	0.00281555	0.00946208		0.0054704	0.00811974	0.0098721			uMETHOD	repetability uncertainty from homogeneiety study
										uSTDEV	relative standard deviation characterization data
Measurand	value	u (k = 1)	U (k = 2)	UR (%)	units	Reference				uCOMBINED	combined uncertainty
w(NO3)	28.8159	0.284474	0.568948	0.0197442	µg/g	At the time of bottling				n	number of measurements
w(NO3)	28.7315	0.283641	0.567281	0.0197442	µg/g	At the time of analysis

## Sheet: DENSITY_MS204S
	Determination of density of aqueous liquids																								Percentage variance components: First-order Taylor expansion
	Sample	Date	Analyst	Balance	t	Rel Hum	m0 (load)	m0 (unload)	m1 (load)	m1 (unload)	m2 (load)	m2 (unload)	ρH2O	u[ρH2O]	ρair	u[ρair]	m0	u[m0]	m1	u[m1]	m2	u[m2]	ρsample	u[ρsample]	ρH2O	ρair	m0	m1	m2
	ID	yyyy-mm-dd	initials	model	°C	%	g	g	g	g	g	g	kg/m3	kg/m3	kg/m3	kg/m3	g	g	g	g	g	g	kg/m3	kg/m3
	LNSW-1	2021-04-14	EP	MS204S	21.8	26	23.2613	0.0001	48.2193	-0.0003	48.8841	0	997.771	0.431886	1.20863	0.006	23.2612	0.0002	48.2194	0.0002	48.8841	0.0002	1024.31	0.443535	0.999334	1.29779e-07	2.29903e-07	0.000341676	0.00032418
	LNSW-2	2021-04-14	EP	MS204S	21.8	26	23.2606	0	48.2159	0	48.8828	-0.0002	997.771	0.431886	1.20863	0.006	23.2606	0.0002	48.2159	0.0002	48.8829	0.0002	1024.41	0.443577	0.999334	1.30704e-07	2.31596e-07	0.000341755	0.000324194
	LNSW-3	2021-04-14	EP	MS204S	21.8	26	23.2615	-0.0001	48.2153	0	48.8822	-0.0001	997.771	0.431886	1.20863	0.006	23.2616	0.0002	48.2153	0.0002	48.8822	0.0002	1024.41	0.443577	0.999334	1.30701e-07	2.31619e-07	0.000341798	0.000324234
	LNSW-4	2021-04-14	EP	MS204S	21.8	26	23.2606	0	48.2163	-0.0005	48.8818	-0.0001	997.771	0.431886	1.20863	0.006	23.2606	0.0002	48.2165	0.0002	48.8819	0.0002	1024.34	0.443548	0.999334	1.3005e-07	2.30424e-07	0.000341737	0.00032422
	LNSW-5	2021-04-14	EP	MS204S	21.8	26	23.2607	0.0001	48.2147	0.0002	48.8788	-0.0001	997.771	0.431886	1.20863	0.006	23.2606	0.0002	48.2146	0.0002	48.8788	0.0002	1024.3	0.44353	0.999334	1.2967e-07	2.29788e-07	0.000341792	0.000324297
	SALT0491	2021-04-14	EP	MS204S	21.8	26	23.2612	-0.0001	48.2142	0	48.8569	0.0001	997.771	0.431886	1.20863	0.006	23.2613	0.0002	48.2142	0.0002	48.8569	0.0002	1023.44	0.443157	0.999333	1.21588e-07	2.15484e-07	0.000341819	0.00032487
	SALT0015	2021-04-29	EP	MS204S	22.1	31	23.2605	0	48.2163	-0.0001	48.849	-0.0003	997.771	0.431886	1.20693	0.006	23.2605	0.0002	48.2163	0.0002	48.8491	0.0002	1023.04	0.442985	0.999333	1.17954e-07	2.08995e-07	0.000341741	0.000325048
	SALT0127	2021-04-29	EP	MS204S	22.1	31	23.2614	-0.0001	48.2166	0	48.8514	-0.0001	997.771	0.431886	1.20693	0.006	23.2614	0.0002	48.2166	0.0002	48.8514	0.0002	1023.12	0.443021	0.999333	1.18707e-07	2.10341e-07	0.00034176	0.000325013
	SALT0211	2021-04-29	EP	MS204S	22.1	31	23.2611	0	48.2145	0	48.8547	0	997.771	0.431886	1.20693	0.006	23.2611	0.0002	48.2145	0.0002	48.8547	0.0002	1023.34	0.443114	0.999333	1.20682e-07	2.1387e-07	0.000341808	0.000324922
	SALT0323	2021-04-29	EP	MS204S	22.1	31	23.2612	0	48.2148	0	48.8554	-0.0003	997.771	0.431886	1.20693	0.006	23.2612	0.0002	48.2148	0.0002	48.8556	0.0002	1023.36	0.443124	0.999333	1.20882e-07	2.14222e-07	0.000341803	0.000324903
	SALT0757	2021-04-29	EP	MS204S	22.1	31	23.2613	0.0001	48.215	0	48.8545	-0.0001	997.771	0.431886	1.20693	0.006	23.2612	0.0002	48.215	0.0002	48.8546	0.0002	1023.31	0.443103	0.999333	1.2044e-07	2.13435e-07	0.000341798	0.00032493
	LNSW-6	2021-04-29	EP	MS204S	22.1	31	23.2614	0	48.2156	0	48.8856	-0.0001	997.771	0.431886	1.20693	0.006	23.2614	0.0002	48.2156	0.0002	48.8856	0.0002	1024.53	0.443631	0.999334	1.31882e-07	2.33704e-07	0.000341786	0.000324145
	SALT0505	2021-05-06	EP	MS204S	22.4	24	23.2617	0.0002	48.2176	0.0001	48.8523	0	997.771	0.431886	1.20658	0.006	23.2616	0.0002	48.2175	0.0002	48.8523	0.0002	1023.12	0.443019	0.999333	1.18663e-07	2.10249e-07	0.000341738	0.000324996
	SALT0631	2021-05-06	EP	MS204S	22.4	24	23.2613	0	48.217	0	48.8528	-0.0001	997.771	0.431886	1.20658	0.006	23.2613	0.0002	48.217	0.0002	48.8529	0.0002	1023.16	0.443038	0.999333	1.19067e-07	2.10969e-07	0.000341745	0.000324974
	SALT0393	2021-05-06	EP	MS204S	22.4	24	23.2607	0.0001	48.2168	0.0001	48.8517	-0.0001	997.771	0.431886	1.20658	0.006	23.2606	0.0002	48.2167	0.0002	48.8518	0.0002	1023.13	0.443023	0.999333	1.18753e-07	2.10406e-07	0.000341734	0.000324986
	SALT0043	2021-05-06	EP	MS204S	22.4	24	23.261	-0.0001	48.2161	0.0001	48.8526	0.0001	997.771	0.431886	1.20658	0.006	23.2611	0.0002	48.216	0.0002	48.8526	0.0002	1023.19	0.44305	0.999333	1.19311e-07	2.11413e-07	0.000341764	0.000324975
	SALT0155	2021-05-06	EP	MS204S	22.4	24	23.2612	0.0001	48.2158	0	48.8517	0.0001	997.771	0.431886	1.20658	0.006	23.2611	0.0002	48.2158	0.0002	48.8516	0.0002	1023.16	0.443039	0.999333	1.19076e-07	2.11004e-07	0.000341774	0.000325001
	LNSW-7	2021-05-06	EP	MS204S	22.4	24	23.261	-0.0001	48.2162	0	48.8863	0	997.771	0.431886	1.20658	0.006	23.2611	0.0002	48.2162	0.0002	48.8863	0.0002	1024.53	0.443631	0.999334	1.31892e-07	2.33703e-07	0.000341761	0.00032412
	SALT0239	2021-05-13	EP	MS204S	22	24	23.2612	0	48.2162	0	48.8517	0	997.771	0.431886	1.2081	0.006	23.2612	0.0002	48.2162	0.0002	48.8517	0.0002	1023.15	0.443032	0.999333	1.18945e-07	2.10765e-07	0.000341763	0.000325
	SALT0351	2021-05-13	EP	MS204S	22	24	23.2611	-0.0004	48.2165	0.0001	48.8533	0	997.771	0.431886	1.2081	0.006	23.2613	0.0002	48.2165	0.0002	48.8533	0.0002	1023.2	0.443056	0.999333	1.19437e-07	2.11634e-07	0.000341759	0.000324962
	SALT0435	2021-05-13	EP	MS204S	22	24	23.2608	-0.0001	48.2156	0	48.8524	0	997.771	0.431886	1.2081	0.006	23.2609	0.0002	48.2156	0.0002	48.8524	0.0002	1023.2	0.443055	0.999333	1.19423e-07	2.11615e-07	0.00034177	0.000324973
	SALT0673	2021-05-13	EP	MS204S	22	24	23.2608	-0.0001	48.2141	0	48.8519	-0.0001	997.771	0.431886	1.2081	0.006	23.2609	0.0002	48.2141	0.0002	48.852	0.0002	1023.24	0.443074	0.999333	1.19821e-07	2.12347e-07	0.000341811	0.000324985
	SALT0799	2021-05-13	EP	MS204S	22	24	23.2612	0.0002	48.2156	0.0001	48.8531	0	997.771	0.431886	1.2081	0.006	23.2611	0.0002	48.2156	0.0002	48.8531	0.0002	1023.23	0.443068	0.999333	1.197e-07	2.12112e-07	0.000341778	0.000324962
	LNSW-8	2021-05-13	EP	MS204S	22	24	23.2612	-0.0003	48.2158	-0.0001	48.8861	0	997.771	0.431886	1.2081	0.006	23.2614	0.0002	48.2159	0.0002	48.8861	0.0002	1024.54	0.443634	0.999334	1.31956e-07	2.33829e-07	0.000341777	0.000324132
	LNSW	MOOS-3	SALT-1
	g/mL	g/mL	g/mL
	1.02435	1.0307	1.02321
		Standard deviation	0.000104123
		Error proparation	0.00044306
		Combined (k = 2)	0.000910261
		Measurement	16
